# Supplementary material for: Mapping of HNF4α target genes in intestinal epithelial cells
Source: BMC Gastroenterol. 2009 Sep 17;9:68. doi: 10.1186/1471-230X-9-68 (PMC2761415; doi:10.1186/1471-230X-9-68)
Supplement: Additional file 2 — The list of potential HNF4α target genes in differentiated Caco2 cells. See first sheet. [file 1471-230X-9-68-S2.XLS]

## Sheet: Description of the table
The list of potential HNF4α target genes in differentiated Caco2 cells.
The raw data files are available at NCBI GEO database under Series number GSE7745
All data are results of triplicate analyses
The genes on the list have been selected due to the following criteria: 1) a two-fold (log2>1) enrichment of HNF4α DNA 2) having a p-value <0,05
		Selection option
Access number
Gene_sym	Gene symbol
hnf4_mean	The enrichment of HNF4α immunoprecipited DNA (Log2 HNF4α_IP_DNA/genomic DNA), N=3, from ChIP-chip analysis using Nimblegen human promoter array	>1
HNF4α pvalue	The calculated p value on the mean for enrichment of HNF4α	<0,05
AcHis3_mean	The enrichment of acetylated histone 3 immunoprecipited DNA (Log2 AcHis3_IP_DNA/genomic_DNA), N=3 from ChIP-chip analysis using Nimblegen human promoter array
Mean_Caco2_DIF	Regulation of mRNA expression from undifferentiated to differentiated Caco2 cells analysed with the Human Genome U133 Plus 2.0 Array (Affymetrix). The values are in fold change in Log2 scale. Positive values is up-regulation during Caco2 differentiation. Negative values is down-regulation.
DESCRIPTION	Description of the gene.

## Sheet: HNF4a_target_genes
Access number	Gene_sym	HNF4α_mean	HNF4α_pvalue	AcHis3_mean	mRNA regulation	DESCRIPTION
NM_014761	KIAA0174	3.84533	0.00425326	2.06533	0.255141	CDS; KIAA0174; KIAA0174 gene product; Homo sapiens KIAA0174 gene product (KIAA0174), mRNA.
AB051491		3.81533	0.0188527	1.81533	NA	CDS; KIAA1704; KIAA1704 protein; Homo sapiens mRNA for KIAA1704 protein, partial cds.
AF370412		3.752	0.00166247	0.190667	NA	CDS; N/A; PP12901; Homo sapiens PP12901 mRNA, complete cds.
NM_012345	NUFIP1	3.73	0.0155382	2.01667	-1.04209	CDS; NUFIP1; nuclear fragile X mental retardation protein interacting protein 1; Homo sapiens nuclear fragile X mental retardation protein interacting protein 1 (NUFIP1), mRNA.
NM_025002	C6orf208	3.71733	0.0293355	1.26833	-0.123927	CDS; C6orf208; chromosome 6 open reading frame 208; Homo sapiens chromosome 6 open reading frame 208 (C6orf208), mRNA.
NM_032306	SPATA11	3.71267	0.0216187	2.85167	1.30133	CDS; SPATA11; spermatogenesis associated 11; Homo sapiens spermatogenesis associated 11 (SPATA11), mRNA.
NM_013361	ZNF223	3.66867	0.0174609	1.762	0.942039	CDS; ZNF223; zinc finger protein 223; Homo sapiens zinc finger protein 223 (ZNF223), mRNA.
NM_052946	NOSTRIN	3.626	0.00676444	0.426333	0.318543	CDS; NOSTRIN; nitric oxide synthase trafficking; Homo sapiens nitric oxide synthase trafficker (NOSTRIN), mRNA.
NM_019839	LTB4R2	3.56733	0.0126871	1.96	-0.0920506	CDS; LTB4R2; leukotriene B4 receptor 2; Homo sapiens leukotriene B4 receptor 2 (LTB4R2), mRNA.
NM_198433	STK6	3.56533	0.0148716	2.392	-1.76193	CDS; STK6; serine/threonine protein kinase 6; Homo sapiens serine/threonine kinase 6 (STK6), transcript variant 1, mRNA.
NM_199188	LARP4	3.488	0.0422522	1.47767	-0.164809	CDS; LOC113251; c-Mpl binding protein isoform b; Homo sapiens c-Mpl binding protein (LOC113251), transcript variant 2, mRNA.
NM_003579	RAD54L	3.43667	0.0405088	1.74	-1.44138	CDS; RAD54L; RAD54-like protein; Homo sapiens RAD54-like (S. cerevisiae) (RAD54L), mRNA.
NM_153345	FLJ90586	3.43467	0.00529355	1.48067	2.66276	CDS; FLJ90586; hypothetical protein FLJ90586; Homo sapiens hypothetical protein FLJ90586 (FLJ90586), mRNA.
NM_018320	RNF121	3.432	0.0392142	2.05533	0.16078	CDS; RNF121; ring finger protein 121 isoform 1; Homo sapiens ring finger protein 121 (RNF121), transcript variant 1, mRNA.
NM_017928	FLJ20694	3.42267	0.011595	-0.321667	2.04472	CDS; FLJ20694; hypothetical protein FLJ20694; Homo sapiens hypothetical protein FLJ20694 (FLJ20694), mRNA.
NM_019894	TMPRSS4	3.406	0.0092338	0.849	1.53789	CDS; TMPRSS4; transmembrane protease, serine 4 isoform 1; Homo sapiens transmembrane protease, serine 4 (TMPRSS4), transcript variant 1, mRNA.
NM_001324	CSTF1	3.40467	0.0181836	2.434	-0.469677	CDS; CSTF1; cleavage stimulation factor subunit 1; Homo sapiens cleavage stimulation factor, 3' pre-RNA, subunit 1, 50kDa (CSTF1), mRNA.
NM_032409	PINK1	3.366	0.0276241	0.393333	2.25544	CDS; PINK1; PTEN induced putative kinase 1; Homo sapiens PTEN induced putative kinase 1 (PINK1), mRNA.
BC017854	EMP1	3.322	0.00748448	0.611	4.03475	CDS; EMP1; EMP1 protein; Homo sapiens epithelial membrane protein 1, mRNA (cDNA clone IMAGE:4691099), partial cds.
NM_024850	BTNL8	3.278	0.0409918	0.947333	3.07854	CDS; BTNL8; butyrophilin-like 8; Homo sapiens butyrophilin-like 8 (BTNL8), mRNA.
AB033044		3.26533	0.0260097	1.959	NA	CDS; KIAA1218; KIAA1218 protein; Homo sapiens mRNA for KIAA1218 protein, partial cds.
AF116698		3.25067	0.00915621	1.62933	NA	CDS; N/A; PRO2289; Homo sapiens PRO2289 mRNA, complete cds.
NM_003850	SUCLA2	3.24133	0.014062	1.489	0.377799	CDS; SUCLA2; succinate-CoA ligase, ADP-forming, beta subunit; Homo sapiens succinate-CoA ligase, ADP-forming, beta subunit (SUCLA2), mRNA.
AY259177		3.23333	0.000368197	0.0333333	NA	CDS; DEHAL1; iodotyrosine dehalogenase 1 isoform B protein; Homo sapiens iodotyrosine dehalogenase 1 isoform B protein (DEHAL1) mRNA, complete cds; alternatively spliced.
NM_014991	WDFY3	3.228	0.029079	1.856	0.529046	CDS; WDFY3; WD repeat and FYVE domain containing 3 isoform 1; Homo sapiens WD repeat and FYVE domain containing 3 (WDFY3), transcript variant 1, mRNA.
NM_001610	ACP2	3.21867	0.0377456	1.55233	0.71748	CDS; ACP2; lysosomal acid phosphatase 2 precursor; Homo sapiens acid phosphatase 2, lysosomal (ACP2), mRNA.
NM_001305	CLDN4	3.198	0.0137393	1.68267	0.388482	CDS; CLDN4; claudin 4; Homo sapiens claudin 4 (CLDN4), mRNA.
NM_005717	ARPC5	3.19733	0.0461812	1.12067	-0.252084	CDS; ARPC5; actin related protein 2/3 complex subunit 5; Homo sapiens actin related protein 2/3 complex, subunit 5, 16kDa (ARPC5), mRNA.
NM_207472		3.17933	0.0372034	1.39133	NA	CDS; FLJ46020; FLJ46020 protein; Homo sapiens FLJ46020 protein (FLJ46020), mRNA.
NM_173825	RABL3	3.174	0.0184854	2.17133	0.540446	CDS; RABL3; RAB, member of RAS oncogene family-like 3; Homo sapiens RAB, member of RAS oncogene family-like 3 (RABL3), mRNA.
AK025111		3.15467	0.0470396	0.850667	NA	CDS; N/A; N/A; Homo sapiens cDNA: FLJ21458 fis, clone COL04713.
AF116698		3.154	0.00409881	1.75367	NA	CDS; N/A; PRO2289; Homo sapiens PRO2289 mRNA, complete cds.
Z30425		3.11333	0.0197115	0.174333	NA	CDS; N/A; orphan nuclear hormone receptor; H.sapiens mRNA for orphan nuclear hormone receptor.
BC041172	NR1H3	3.11067	0.0204456	1.76133	2.16519	CDS; NR1H3; NR1H3 protein; Homo sapiens nuclear receptor subfamily 1, group H, member 3, mRNA (cDNA clone MGC:48988 IMAGE:5744574), complete cds.
NM_001643	APOA2	3.10733	0.0128215	1.12667	0.807282	CDS; APOA2; apolipoprotein A-II precursor; Homo sapiens apolipoprotein A-II (APOA2), mRNA.
NM_006190	ORC2L	3.086	0.00709563	1.573	-0.885118	CDS; ORC2L; origin recognition complex, subunit 2; Homo sapiens origin recognition complex, subunit 2-like (yeast) (ORC2L), mRNA.
BC005078		3.076	0.020809	0.224	NA	CDS; FLJ10996; hypothetical protein FLJ10996; Homo sapiens hypothetical protein FLJ10996, mRNA (cDNA clone IMAGE:3609481), complete cds.
BC011600		3.07067	0.0260514	1.89533	NA	CDS; N/A; Similar to RD RNA-binding protein; Homo sapiens, Similar to RD RNA-binding protein, clone MGC:2263 IMAGE:3050953, mRNA, complete cds.
AK098068		3.06	0.00266981	1.44967	NA	CDS; N/A; N/A; Homo sapiens cDNA FLJ40749 fis, clone TRACH2000540, highly similar to Mus musculus GTPase Rab37 (Rab37) mRNA.
NM_006913	RNF5	3.05267	0.0316675	1.59667	1.16174	CDS; RNF5; ring finger protein 5; Homo sapiens ring finger protein 5 (RNF5), mRNA.
AK125308		3.046	0.00534296	2.34333	NA	CDS; N/A; N/A; Homo sapiens cDNA FLJ43318 fis, clone NT2RI2018311.
BC035578	STK24	3.04333	0.0148161	2.00833	0.0340386	CDS; STK24; STK24 protein; Homo sapiens serine/threonine kinase 24 (STE20 homolog, yeast), mRNA (cDNA clone MGC:45338 IMAGE:5539375), complete cds.
NM_016129	COPS4	3.034	0.00641368	1.53967	-0.54118	CDS; COPS4; COP9 signalosome subunit 4; Homo sapiens COP9 constitutive photomorphogenic homolog subunit 4 (Arabidopsis) (COPS4), mRNA.
NM_001171	ABCC6	3.014	0.00605121	1.55067	2.88923	CDS; ABCC6; ATP-binding cassette, sub-family C, member 6; Homo sapiens ATP-binding cassette, sub-family C (CFTR/MRP), member 6 (ABCC6), mRNA.
NM_018158	SLC4A1AP	3.00067	0.0449075	1.967	-0.582739	CDS; SLC4A1AP; solute carrier family 4 (anion exchanger), member 1, adaptor protein; Homo sapiens solute carrier family 4 (anion exchanger), member 1, adaptor protein (SLC4A1AP), mRNA.
NM_007135	ZNF79	2.98	0.0428874	2.103	-0.0488165	CDS; ZNF79; zinc finger protein 79 (pT7); Homo sapiens zinc finger protein 79 (pT7) (ZNF79), mRNA.
NM_001004345	FLJ16124	2.97733	0.0114198	1.74233	-0.354782	CDS; FLJ16124; FLJ16124 protein; Homo sapiens FLJ16124 protein (FLJ16124), mRNA.
NM_000850	GSTM4	2.976	0.0247334	1.37033	0.18552	CDS; GSTM4; glutathione S-transferase M4 isoform 1; Homo sapiens glutathione S-transferase M4 (GSTM4), transcript variant 1, mRNA.
AK022209		2.97333	0.0326426	2.25233	NA	CDS; N/A; N/A; Homo sapiens cDNA FLJ12147 fis, clone MAMMA1000410.
NM_001423	EMP1	2.94733	0.0146527	0.474333	4.03475	CDS; EMP1; epithelial membrane protein 1; Homo sapiens epithelial membrane protein 1 (EMP1), mRNA.
NM_019101	APOM	2.94667	0.0468862	0.679667	3.44107	CDS; APOM; apolipoprotein M; Homo sapiens apolipoprotein M (APOM), mRNA.
NM_018017	C10orf118	2.93867	0.00235786	1.14	1.23388	CDS; C10orf118; CTCL tumor antigen L14-2; Homo sapiens chromosome 10 open reading frame 118 (C10orf118), mRNA.
AY382667		2.92733	0.0312833	0.312333	NA	CDS; ACC2; acetyl-CoA carboxylase 2; Homo sapiens acetyl-CoA carboxylase 2 (ACC2) mRNA, complete cds.
NM_058182	C21orf51	2.92133	0.0302631	1.486	-0.0434976	CDS; C21orf51; chromosome 21 open reading frame 51; Homo sapiens chromosome 21 open reading frame 51 (C21orf51), mRNA.
NM_001955	EDN1	2.90533	0.0427614	1.292	-2.30371	CDS; EDN1; endothelin 1; Homo sapiens endothelin 1 (EDN1), mRNA.
AF087895		2.90133	0.00707884	1.985	NA	CDS; N/A; G-16; Homo sapiens G-16 mRNA, complete cds.
NM_022776	OSBPL11	2.896	0.0170141	2.01	-0.0645193	CDS; OSBPL11; oxysterol-binding protein-like protein 11; Homo sapiens oxysterol binding protein-like 11 (OSBPL11), mRNA.
NM_173822	MGC39518	2.88133	0.0261191	1.724	0.444707	CDS; MGC39518; hypothetical protein MGC39518; Homo sapiens hypothetical protein MGC39518 (MGC39518), mRNA.
AB032968		2.86467	0.00475241	1.648	NA	CDS; KIAA1142; KIAA1142 protein; Homo sapiens mRNA for KIAA1142 protein, partial cds.
BC028385	PPIL2	2.86267	0.0164619	1.10867	0.0766936	CDS; PPIL2; PPIL2 protein; Homo sapiens peptidylprolyl isomerase (cyclophilin)-like 2, mRNA (cDNA clone MGC:33174 IMAGE:4816793), complete cds.
NM_016516	VPS54	2.85267	0.0111152	1.79867	0.649526	CDS; VPS54; vacuolar protein sorting 54 isoform 1; Homo sapiens vacuolar protein sorting 54 (yeast) (VPS54), transcript variant 1, mRNA.
AK001878		2.84267	0.0234278	1.824	NA	CDS; N/A; N/A; Homo sapiens cDNA FLJ11016 fis, clone PLACE1003334.
NM_012257	HBP1	2.83067	0.000744596	1.39833	2.81107	CDS; HBP1; HMG-box transcription factor 1; Homo sapiens HMG-box transcription factor 1 (HBP1), mRNA.
NM_022130	GOLPH3	2.814	0.028496	2.006	0.596457	CDS; GOLPH3; golgi phosphoprotein 3; Homo sapiens golgi phosphoprotein 3 (coat-protein) (GOLPH3), mRNA.
NM_024909	C6orf134	2.812	0.0445466	1.65433	-0.0358317	CDS; C6orf134; hypothetical protein FLJ13158; Homo sapiens chromosome 6 open reading frame 134 (C6orf134), mRNA.
BC009927		2.81067	0.0246268	2.024	NA	CDS; N/A; Unknown (protein for IMAGE:3604336); Homo sapiens, clone IMAGE:3604336, mRNA, partial cds.
AB094096		2.81	0.0150823	0.944	NA	CDS; DLNB27; N/A; Homo sapiens DLNB27 mRNA, complete cds.
BC060785	TRIM40	2.80867	0.00817139	0.194333	0.193289	CDS; TRIM40; TRIM40 protein; Homo sapiens tripartite motif-containing 40, mRNA (cDNA clone MGC:71569 IMAGE:30340682), complete cds.
AB007898		2.80667	0.00263509	1.558	NA	CDS; KIAA0438; N/A; Homo sapiens KIAA0438 mRNA, partial cds.
NM_002973	ATXN2	2.80333	0.0418189	1.85167	0.514832	CDS; ATXN2; ataxin 2; Homo sapiens ataxin 2 (ATXN2), mRNA.
BC050340	ZNF230	2.802	0.0287457	1.442	0.980228	CDS; ZNF230; ZNF230 protein; Homo sapiens zinc finger protein 230, mRNA (cDNA clone IMAGE:4821663), complete cds.
NM_007101	SARDH	2.79733	0.0141888	0.909	0.917777	CDS; SARDH; sarcosine dehydrogenase; Homo sapiens sarcosine dehydrogenase (SARDH), mRNA.
NM_030577	MGC10993	2.78533	0.00609879	1.66033	-0.461491	CDS; MGC10993; hypothetical protein MGC10993; Homo sapiens hypothetical protein MGC10993 (MGC10993), mRNA.
BC010538	C18orf18	2.77867	0.00712842	1.88267	1.59536	CDS; C18orf18; C18orf18 protein; Homo sapiens chromosome 18 open reading frame 18, mRNA (cDNA clone MGC:17515 IMAGE:3457488), complete cds.
NM_152506	C21orf129	2.774	0.00177305	1.03833	1.39447	CDS; C21orf129; chromosome 21 open reading frame 129; Homo sapiens chromosome 21 open reading frame 129 (C21orf129), mRNA.
AK091597		2.77133	0.0199981	1.59267	NA	CDS; N/A; N/A; Homo sapiens cDNA FLJ34278 fis, clone FEBRA2003822.
NM_144494	PQBP1	2.74533	0.0491882	2.34767	0.0586784	CDS; PQBP1; polyglutamine binding protein 1 isoform b/c; Homo sapiens polyglutamine binding protein 1 (PQBP1), mRNA.
NM_005410	SEPP1	2.73533	0.00341424	0.418667	4.21155	CDS; SEPP1; selenoprotein P precursor; Homo sapiens selenoprotein P, plasma, 1 (SEPP1), mRNA.
AB020721		2.728	0.00803057	1.44033	NA	CDS; KIAA0914; KIAA0914 protein; Homo sapiens mRNA for KIAA0914 protein, partial cds.
NM_020989	CRYGC	2.72267	0.0144073	0.994333	0.0369639	CDS; CRYGC; crystallin, gamma C; Homo sapiens crystallin, gamma C (CRYGC), mRNA.
BC036001	DHRS8	2.71867	0.0231878	0.864667	1.80126	CDS; DHRS8; dehydrogenase/reductase (SDR family) member 8; Homo sapiens dehydrogenase/reductase (SDR family) member 8, mRNA (cDNA clone MGC:32825 IMAGE:4715042), complete cds.
NM_016953	PDE11A	2.70667	0.0111147	1.51233	0.0118544	CDS; PDE11A; phosphodiesterase 11A; Homo sapiens phosphodiesterase 11A (PDE11A), mRNA.
NM_170739	MRPL11	2.69133	0.0106857	1.356	-0.517236	CDS; MRPL11; mitochondrial ribosomal protein L11 isoform c; Homo sapiens mitochondrial ribosomal protein L11 (MRPL11), nuclear gene encoding mitochondrial protein, transcript variant 3, mRNA.
BC063425	GSTK1	2.68533	0.0356729	1.799	1.90513	CDS; GSTK1; GSTK1 protein; Homo sapiens glutathione S-transferase kappa 1, mRNA (cDNA clone MGC:75013 IMAGE:5218251), complete cds.
AF370417		2.67467	0.00109236	1.29233	NA	CDS; N/A; PP13850; Homo sapiens PP13850 mRNA, complete cds.
NM_003019	SFTPD	2.67333	0.0017058	0.579333	0.0897745	CDS; SFTPD; surfactant, pulmonary-associated protein D; Homo sapiens surfactant, pulmonary-associated protein D (SFTPD), mRNA.
NM_002441	MSH5	2.66667	0.0203594	1.478	0.00426991	CDS; MSH5; mutS homolog 5 isoform c; Homo sapiens mutS homolog 5 (E. coli) (MSH5), transcript variant 3, mRNA.
BC008767	ACOX1	2.66333	0.0462575	1.93033	2.32245	CDS; ACOX1; acyl-Coenzyme A oxidase, isoform a; Homo sapiens acyl-Coenzyme A oxidase 1, palmitoyl, transcript variant 1, mRNA (cDNA clone MGC:1198 IMAGE:3051501), complete cds.
NM_145865	FLJ38819	2.662	0.0233554	1.78	2.24022	CDS; FLJ38819; hypothetical protein FLJ38819; Homo sapiens hypothetical protein FLJ38819 (FLJ38819), mRNA.
NM_080658	ACY3	2.65533	0.00374491	1.06967	1.61894	CDS; ACY3; aspartoacylase (aminocyclase) 3; Homo sapiens aspartoacylase (aminocyclase) 3 (ACY3), mRNA.
AF312698		2.64867	0.00520058	1.453	NA	CDS; N/A; peroxisomal N1-acetyl-spermine/spermidine oxidase; Homo sapiens peroxisomal N1-acetyl-spermine/spermidine oxidase mRNA, complete cds.
AF078847		2.64733	0.0396274	1.87867	NA	CDS; N/A; basic transcription factor 2; Homo sapiens basic transcription factor 2 mRNA, complete cds.
NM_153013	FLJ30596	2.64333	0.00694188	1.81433	0.747353	CDS; FLJ30596; hypothetical protein FLJ30596; Homo sapiens hypothetical protein FLJ30596 (FLJ30596), mRNA.
BC005031	GIT1	2.63267	0.0106761	0.694333	0.153422	CDS; GIT1; GIT1 protein; Homo sapiens G protein-coupled receptor kinase interactor 1, mRNA (cDNA clone IMAGE:3532103), partial cds.
BC045536		2.63133	0.00165691	2.24133	NA	CDS; N/A; Unknown (protein for IMAGE:4825300); Homo sapiens, clone IMAGE:4825300, mRNA, partial cds.
AF078847		2.63067	0.0440622	1.68967	NA	CDS; N/A; basic transcription factor 2; Homo sapiens basic transcription factor 2 mRNA, complete cds.
NM_170744	UNC5B	2.62933	0.0331057	1.207	0.328507	CDS; UNC5B; unc-5 homolog B; Homo sapiens unc-5 homolog B (C. elegans) (UNC5B), mRNA.
NM_031935	HMCN1	2.624	0.0478243	0.914667	0.154697	CDS; FIBL-6; hemicentin; Homo sapiens hemicentin (FIBL-6), mRNA.
AB051503		2.61733	0.0326012	1.53967	NA	CDS; KIAA1716; KIAA1716 protein; Homo sapiens mRNA for KIAA1716 protein, partial cds.
NM_015471	C1orf48	2.598	0.000593446	1.86967	0.348641	CDS; DC8; DKFZP566O1646 protein; Homo sapiens DKFZP566O1646 protein (DC8), mRNA.
AF113013		2.59067	0.0171356	0.206	NA	CDS; N/A; PRO0806; Homo sapiens PRO0806 mRNA, complete cds.
NM_017676	FLJ20125	2.59	0.0184101	2.20733	-0.509955	CDS; FLJ20125; hypothetical protein FLJ20125; Homo sapiens hypothetical protein FLJ20125 (FLJ20125), mRNA.
NM_000988	RPL27	2.58533	0.0235588	0.692667	0.134625	CDS; RPL27; ribosomal protein L27; Homo sapiens ribosomal protein L27 (RPL27), mRNA.
S57551		2.58467	0.00335894	0.145333	NA	CDS; N/A; guanylate cyclase-coupled enterotoxin receptor; guanylate cyclase-coupled enterotoxin receptor [human, T84 colonic cell line, mRNA, 3787 nt].
AB007893		2.57933	0.00216843	1.87733	NA	CDS; KIAA0433; N/A; Homo sapiens KIAA0433 mRNA, partial cds.
NM_032944	STK31	2.57933	0.0185015	1.67933	-1.57808	CDS; STK31; serine/threonine kinase 31 isoform b; Homo sapiens serine/threonine kinase 31 (STK31), transcript variant 2, mRNA.
BC005333	IFNGR1	2.57933	0.00436236	1.60567	-0.243054	CDS; IFNGR1; interferon gamma receptor 1; Homo sapiens interferon gamma receptor 1, mRNA (cDNA clone MGC:12420 IMAGE:3950528), complete cds.
NM_016640	MRPS30	2.57867	0.00265018	1.78933	-0.762436	CDS; MRPS30; mitochondrial ribosomal protein S30; Homo sapiens mitochondrial ribosomal protein S30 (MRPS30), nuclear gene encoding mitochondrial protein, mRNA.
AF078847		2.57467	0.0435927	1.90867	NA	CDS; N/A; basic transcription factor 2; Homo sapiens basic transcription factor 2 mRNA, complete cds.
NM_016284	CNOT1	2.572	0.0164731	1.76933	0.422504	CDS; KIAA1007; KIAA1007 protein isoform a; Homo sapiens KIAA1007 protein (KIAA1007), transcript variant 1, mRNA.
NM_173555	TYSND1	2.57133	0.000420369	1.21667	-0.214917	CDS; TYSND1; trypsin domain containing 1; Homo sapiens trypsin domain containing 1 (TYSND1), mRNA.
NM_020374	C12orf4	2.57067	0.00650239	1.52367	-0.836784	CDS; C12orf4; chromosome 12 open reading frame 4; Homo sapiens chromosome 12 open reading frame 4 (C12orf4), mRNA.
NM_005379	MYO1A	2.57067	0.010083	1.02967	4.34268	CDS; MYO1A; myosin IA; Homo sapiens myosin IA (MYO1A), mRNA.
NM_019850	NGEF	2.56467	0.0107736	0.699	1.433	CDS; NGEF; neuronal guanine nucleotide exchange factor; Homo sapiens neuronal guanine nucleotide exchange factor (NGEF), mRNA.
NM_006773	DDX18	2.562	0.0310096	1.21733	-1.49707	CDS; DDX18; DEAD (Asp-Glu-Ala-Asp) box polypeptide 18; Homo sapiens DEAD (Asp-Glu-Ala-Asp) box polypeptide 18 (DDX18), mRNA.
NM_018214	LRRC1	2.56133	0.004485	1.58767	-0.415218	CDS; LRRC1; leucine rich repeat containing 1; Homo sapiens leucine rich repeat containing 1 (LRRC1), mRNA.
NM_024408	NOTCH2	2.56133	0.0156136	1.636	-0.651693	CDS; NOTCH2; notch 2 preproprotein; Homo sapiens Notch homolog 2 (Drosophila) (NOTCH2), mRNA.
L14837		2.54467	0.00261401	1.26667	NA	CDS; N/A; tight junction (zonula occludens) protein ZO-1; Human tight junction (zonula occludens) protein ZO-1 mRNA, complete cds.
NM_021825	MDS025	2.538	0.000451461	1.923	0.603363	CDS; MDS025; hypothetical protein MDS025; Homo sapiens hypothetical protein MDS025 (MDS025), mRNA.
NM_006698	BLCAP	2.53467	0.00118953	1.96067	1.36177	CDS; BLCAP; bladder cancer associated protein; Homo sapiens bladder cancer associated protein (BLCAP), mRNA.
NM_018622	PSARL	2.534	0.0155762	1.42833	-0.655462	CDS; PSARL; presenilin associated, rhomboid-like; Homo sapiens presenilin associated, rhomboid-like (PSARL), mRNA.
NM_022173	TIA1	2.53333	0.0417242	1.74133	-0.166344	CDS; TIA1; TIA1 protein isoform 2; Homo sapiens TIA1 cytotoxic granule-associated RNA binding protein (TIA1), transcript variant 2, mRNA.
NM_020467	LOC57228	2.52933	0.000903554	1.62867	0.268462	CDS; LOC57228; hypothetical protein from clone 643; Homo sapiens hypothetical protein from clone 643 (LOC57228), mRNA.
BC060319		2.52267	0.0454088	1.28867	NA	CDS; N/A; Unknown (protein for MGC:75180); Homo sapiens cDNA clone MGC:75180 IMAGE:3901226, complete cds.
NM_005396	PNLIPRP2	2.512	0.0185412	0.186333	3.85536	CDS; PNLIPRP2; pancreatic lipase-related protein 2; Homo sapiens pancreatic lipase-related protein 2 (PNLIPRP2), mRNA.
NM_006481	TCF2	2.51067	0.00545621	1.92933	0.399751	CDS; TCF2; transcription factor 2 isoform b; Homo sapiens transcription factor 2, hepatic; LF-B3; variant hepatic nuclear factor (TCF2), transcript variant b, mRNA.
BC036947	TBC1D16	2.50867	0.0175197	1.54433	0.263084	CDS; TBC1D16; TBC1D16 protein; Homo sapiens TBC1 domain family, member 16, mRNA (cDNA clone MGC:46570 IMAGE:5392579), complete cds.
AB002344		2.508	0.00309229	1.924	NA	CDS; KIAA0346; N/A; Human mRNA for KIAA0346 gene, partial cds.
NM_005258	GCHFR	2.49467	0.0160977	1.88267	1.14498	CDS; GCHFR; GTP cyclohydrolase I feedback regulatory protein; Homo sapiens GTP cyclohydrolase I feedback regulator (GCHFR), mRNA.
AJ237724		2.48933	0.0463279	1.756	NA	CDS; TRMA; THTR-1 protein; Homo sapiens mRNA for thiamine transporter (THTR-1), partial.
NM_016347	CML2	2.48933	0.0177996	0.226333	1.74595	CDS; CML2; putative N-acetyltransferase Camello 2; Homo sapiens putative N-acetyltransferase Camello 2 (CML2), mRNA.
NM_000904	NQO2	2.48867	0.0135294	1.77833	0.100929	CDS; NQO2; NAD(P)H dehydrogenase, quinone 2; Homo sapiens NAD(P)H dehydrogenase, quinone 2 (NQO2), mRNA.
NM_002591	PCK1	2.48067	9.33954e-05	-0.036	3.84927	CDS; PCK1; cytosolic phosphoenolpyruvate carboxykinase 1; Homo sapiens phosphoenolpyruvate carboxykinase 1 (soluble) (PCK1), mRNA.
NM_014870	ZBTB40	2.478	0.0225557	0.88	0.503961	CDS; KIAA0478; KIAA0478 gene product; Homo sapiens KIAA0478 gene product (KIAA0478), mRNA.
AL833077		2.46533	0.0467929	0.364667	NA	CDS; DKFZp451F1219; hypothetical protein; Homo sapiens mRNA; cDNA DKFZp451F1219 (from clone DKFZp451F1219).
NM_182557	BCL9L	2.46	0.0133075	1.58733	0.083048	CDS; BCL9L; B-cell CLL/lymphoma 9-like; Homo sapiens B-cell CLL/lymphoma 9-like (BCL9L), mRNA.
NM_173479	LOC126248	2.45533	0.00170574	-2.03567	0.18337	CDS; LOC126248; hypothetical protein LOC126248; Homo sapiens hypothetical protein LOC126248 (LOC126248), mRNA.
NM_138428	LOC113444	2.452	0.0400937	1.42967	-0.805187	CDS; LOC113444; hypothetical protein BC011880; Homo sapiens hypothetical protein BC011880 (LOC113444), mRNA.
NM_152526	ALS2CR19	2.452	0.00489444	1.97233	1.84876	CDS; ALS2CR19; amyotrophic lateral sclerosis 2 (juvenile) chromosome region, candidate 19 isoform b; Homo sapiens amyotrophic lateral sclerosis 2 (juvenile) chromosome region, candidate 19 (ALS2CR19), transcript variant b, mRNA.
BC051651	PTPRM	2.44933	0.00696127	0.598333	0.16155	CDS; PTPRM; PTPRM protein; Homo sapiens protein tyrosine phosphatase, receptor type, M, mRNA (cDNA clone MGC:51345 IMAGE:5274244), complete cds.
AK128286		2.44867	0.00454312	0.817	NA	CDS; N/A; N/A; Homo sapiens cDNA FLJ46424 fis, clone THYMU3013470.
BC048198	AHSG	2.444	0.000241017	1.05633	2.87039	CDS; AHSG; alpha-2-HS-glycoprotein; Homo sapiens alpha-2-HS-glycoprotein, mRNA (cDNA clone MGC:52261 IMAGE:5798874), complete cds.
NM_020236	MRPL1	2.44333	0.0326755	1.241	-1.82883	CDS; MRPL1; mitochondrial ribosomal protein L1; Homo sapiens mitochondrial ribosomal protein L1 (MRPL1), nuclear gene encoding mitochondrial protein, mRNA.
AK125515		2.44133	0.043931	0.734667	NA	CDS; N/A; N/A; Homo sapiens cDNA FLJ43527 fis, clone PLACE6009006.
NM_003543	HIST1H4H	2.44067	0.00858809	1.459	2.66212	CDS; HIST1H4H; H4 histone family, member H; Homo sapiens histone 1, H4h (HIST1H4H), mRNA.
NM_001710	BF	2.42867	0.015706	0.933333	3.45186	CDS; BF; complement factor B preproprotein; Homo sapiens B-factor, properdin (BF), mRNA.
AF161337		2.42867	0.0368485	1.83467	NA	CDS; N/A; HSPC074; Homo sapiens HSPC074 mRNA, partial cds.
NM_032779	FLJ14397	2.428	0.00655897	2.13133	0.898208	CDS; FLJ14397; hypothetical protein FLJ14397; Homo sapiens hypothetical protein FLJ14397 (FLJ14397), mRNA.
BC049367	SMYD2	2.424	0.0455617	1.84433	-0.818745	CDS; SMYD2; SMYD2 protein; Homo sapiens SET and MYND domain containing 2, mRNA (cDNA clone IMAGE:4826617), partial cds.
NM_153634	CPNE8	2.424	0.0186718	1.91867	0.154235	CDS; CPNE8; copine VIII; Homo sapiens copine VIII (CPNE8), mRNA.
AK002015		2.424	0.00287516	2.382	NA	CDS; N/A; N/A; Homo sapiens cDNA FLJ11153 fis, clone PLACE1006917, weakly similar to HSH49 PROTEIN.
AK125267		2.42333	0.0286071	0.782333	NA	CDS; N/A; N/A; Homo sapiens cDNA FLJ43277 fis, clone KIDNE2011635, highly similar to Rabbit mRNA for sodium-glucose cotransporter.
NM_033260	FOXQ1	2.42	0.000823044	2.06767	-2.90582	CDS; FOXQ1; forkhead box Q1; Homo sapiens forkhead box Q1 (FOXQ1), mRNA.
NM_182517	MGC52423	2.416	0.0248001	1.4	2.23616	CDS; MGC52423; hypothetical protein MGC52423; Homo sapiens hypothetical protein MGC52423 (MGC52423), mRNA.
AK054821		2.416	0.028435	2.03733	NA	CDS; N/A; N/A; Homo sapiens cDNA FLJ30259 fis, clone BRACE2002478, weakly similar to NEURALIZED PROTEIN.
NM_024087	ASB9	2.416	0.00496071	0.829333	1.19755	CDS; ASB9; ankyrin repeat and SOCS box-containing 9; Homo sapiens ankyrin repeat and SOCS box-containing 9 (ASB9), mRNA.
NM_152281	SCYL1BP1	2.41467	0.0154301	2.05467	-0.142257	CDS; FLJ11752; hypothetical protein FLJ11752; Homo sapiens NTKL-binding protein 1 (FLJ11752), mRNA.
NM_139053	EPS8L3	2.414	0.0043177	1.35167	1.2155	CDS; EPS8L3; epidermal growth factor receptor pathway substrate 8-like protein 3 isoform a; Homo sapiens EPS8-like 3 (EPS8L3), transcript variant 1, mRNA.
NM_144709	FLJ32312	2.40867	0.0297137	1.617	1.86483	CDS; FLJ32312; hypothetical protein FLJ32312; Homo sapiens hypothetical protein FLJ32312 (FLJ32312), mRNA.
NM_000040	APOC3	2.408	0.0307284	1.171	4.92711	CDS; APOC3; apolipoprotein C-III precursor; Homo sapiens apolipoprotein C-III (APOC3), mRNA.
AK074035		2.402	0.00423969	1.932	NA	CDS; FLJ00081; FLJ00081 protein; Homo sapiens mRNA for FLJ00081 protein.
BC015526	ETFA	2.39667	0.00487487	2.04433	0.398787	CDS; ETFA; electron transfer flavoprotein, alpha polypeptide; Homo sapiens electron-transfer-flavoprotein, alpha polypeptide (glutaric aciduria II), mRNA (cDNA clone MGC:9356 IMAGE:3852346), complete cds.
BC011026	ATXN1	2.39533	0.0246219	1.77733	3.74949	CDS; ATXN1; ATXN1 protein; Homo sapiens ataxin 1, mRNA (cDNA clone IMAGE:4290737), partial cds.
NM_023005	BAZ1B	2.39467	0.00976927	1.31767	-0.51593	CDS; BAZ1B; bromodomain adjacent to zinc finger domain, 1B; Homo sapiens bromodomain adjacent to zinc finger domain, 1B (BAZ1B), transcript variant 1, mRNA.
BC018183	NDUFB3	2.39333	0.0331403	1.62367	-0.172356	CDS; NDUFB3; NADH dehydrogenase (ubiquinone) 1 beta subcomplex, 3, 12kDa; Homo sapiens NADH dehydrogenase (ubiquinone) 1 beta subcomplex, 3, 12kDa, mRNA (cDNA clone MGC:9039 IMAGE:3881592), complete cds.
AK130593		2.39333	0.0331403		NA	CDS; N/A; N/A; Homo sapiens cDNA FLJ27083 fis, clone SPL03425.
AY203937		2.37533	0.00420478	0.801667	NA	CDS; N/A; LP2570; Homo sapiens LP2570 mRNA, complete cds.
NM_001631	ALPI	2.37467	0.0308633	0.981333	2.64962	CDS; ALPI; intestinal alkaline phosphatase precursor; Homo sapiens alkaline phosphatase, intestinal (ALPI), mRNA.
NM_032043	BRIP1	2.374	0.00153692	1.68633	-2.46796	CDS; BRIP1; BRCA1 interacting protein C-terminal helicase 1; Homo sapiens BRCA1 interacting protein C-terminal helicase 1 (BRIP1), mRNA.
NM_018061	PRPF38B	2.37267	0.0318819	2.25667	-0.666608	CDS; FLJ10330; hypothetical protein FLJ10330; Homo sapiens hypothetical protein FLJ10330 (FLJ10330), mRNA.
NM_016614	TTRAP	2.36867	0.0134113	1.78767	1.96243	CDS; TTRAP; TRAF and TNF receptor-associated protein; Homo sapiens TRAF and TNF receptor associated protein (TTRAP), mRNA.
BC010926	HIST1H4H	2.366	0.00434235	1.301	2.66212	CDS; HIST1H4H; H4 histone family, member H; Homo sapiens histone 1, H4h, mRNA (cDNA clone MGC:13512 IMAGE:4273904), complete cds.
BC050733		2.36067	0.00781702	1.41267	NA	CDS; N/A; Unknown (protein for IMAGE:6141205); Homo sapiens cDNA clone IMAGE:6141205, complete cds.
NM_001931	DLAT	2.35867	0.00560841	2.237	-1.25491	CDS; DLAT; dihydrolipoamide S-acetyltransferase (E2 component of pyruvate dehydrogenase complex); Homo sapiens dihydrolipoamide S-acetyltransferase (E2 component of pyruvate dehydrogenase complex) (DLAT), mRNA.
AB000584		2.358	0.0252717	1.137	NA	CDS; N/A; TGF-beta superfamily protein; Homo sapiens mRNA for TGF-beta superfamily protein, complete cds.
NM_198175	NME1	2.35333	0.00979688	1.37167	-3.31578	CDS; NME1; nucleoside-diphosphate kinase 1 isoform a; Homo sapiens non-metastatic cells 1, protein (NM23A) expressed in (NME1), transcript variant 1, mRNA.
NM_024876	ADCK4	2.35	0.0192233	2.217	0.157743	CDS; ADCK4; aarF domain containing kinase 4; Homo sapiens aarF domain containing kinase 4 (ADCK4), mRNA.
BX640720		2.34867	0.0226481	2.15933	NA	CDS; DKFZp686E02202; hypothetical protein; Homo sapiens mRNA; cDNA DKFZp686E02202 (from clone DKFZp686E02202).
NM_178477	C20orf179	2.34733	0.000425874	0.101667	0.00946184	CDS; C20orf179; chromosome 20 open reading frame 179; Homo sapiens chromosome 20 open reading frame 179 (C20orf179), mRNA.
NM_021724	THRA	2.346	0.0053605	1.42567	1.22326	CDS; NR1D1; nuclear receptor subfamily 1, group D, member 1; Homo sapiens nuclear receptor subfamily 1, group D, member 1 (NR1D1), mRNA.
NM_000332	ATXN1	2.34467	0.0277521	1.75433	3.74949	CDS; ATXN1; ataxin 1; Homo sapiens ataxin 1 (ATXN1), mRNA.
NM_144591	C10orf32	2.342	0.0034589	1.35233	1.90414	CDS; C10orf32; hypothetical protein MGC27171; Homo sapiens chromosome 10 open reading frame 32 (C10orf32), mRNA.
BC016330	RAD51AP1	2.338	0.00552269	1.33767	-2.97786	CDS; RAD51AP1; RAD51AP1 protein; Homo sapiens RAD51 associated protein 1, mRNA (cDNA clone MGC:23756 IMAGE:4107592), complete cds.
NM_020951	ZNF529	2.338	0.0150214	2.073	0.103954	CDS; ZNF529; zinc finger protein 529; Homo sapiens zinc finger protein 529 (ZNF529), mRNA.
NM_004308	ARHGAP1	2.336	0.0112686	2.26567	-0.466508	CDS; ARHGAP1; Rho GTPase activating protein 1; Homo sapiens Rho GTPase activating protein 1 (ARHGAP1), mRNA.
NM_001320	CSNK2B	2.33467	0.00748673	2.112	-0.0221511	CDS; CSNK2B; casein kinase 2, beta polypeptide; Homo sapiens casein kinase 2, beta polypeptide (CSNK2B), mRNA.
NM_004485	GNG4	2.328	0.0256868	0.733667	-0.0742029	CDS; GNG4; guanine nucleotide binding protein (G protein), gamma 4; Homo sapiens guanine nucleotide binding protein (G protein), gamma 4 (GNG4), mRNA.
NM_001265	CDX2	2.328	0.00884484	1.68033	1.48416	CDS; CDX2; caudal type homeo box transcription factor 2; Homo sapiens caudal type homeo box transcription factor 2 (CDX2), mRNA.
NM_005175	ATP5G1	2.32533	0.0402405	1.20867	-0.341883	CDS; ATP5G1; ATP synthase, H+ transporting, mitochondrial F0 complex, subunit c, isoform 1 precursor; Homo sapiens ATP synthase, H+ transporting, mitochondrial F0 complex, subunit c (subunit 9), isoform 1 (ATP5G1), nuclear gene encoding mitochondrial prot
NM_021105	PLSCR1	2.32267	0.0128384	1.335	-0.207227	CDS; PLSCR1; phospholipid scramblase 1; Homo sapiens phospholipid scramblase 1 (PLSCR1), mRNA.
AK129588		2.32067	0.0110028	0.527333	NA	CDS; N/A; N/A; Homo sapiens cDNA FLJ26077 fis, clone RCT02544.
NM_004753	DHRS3	2.31	0.0434744	1.66567	2.09109	CDS; DHRS3; dehydrogenase/reductase (SDR family) member 3; Homo sapiens dehydrogenase/reductase (SDR family) member 3 (DHRS3), mRNA.
NM_152382	FLJ37953	2.30467	0.0293666	1.68833	1.18534	CDS; FLJ37953; hypothetical protein FLJ37953; Homo sapiens hypothetical protein FLJ37953 (FLJ37953), mRNA.
NM_181353	ID1	2.302	0.00384864	1.096	-2.42112	CDS; ID1; inhibitor of DNA binding 1 isoform b; Homo sapiens inhibitor of DNA binding 1, dominant negative helix-loop-helix protein (ID1), transcript variant 2, mRNA.
NM_014425	INVS	2.302	0.0137587	2.192	-0.29534	CDS; INVS; inversin isoform a; Homo sapiens inversin (INVS), transcript variant 1, mRNA.
BC009471	AMACR	2.30133	0.0029229	1.705	1.78043	CDS; AMACR; alpha-methylacyl-CoA racemase, isoform 2; Homo sapiens alpha-methylacyl-CoA racemase, transcript variant 2, mRNA (cDNA clone MGC:3743 IMAGE:2958112), complete cds.
NM_005449	FAIM3	2.30067	0.00627591	-0.0816667	0.122182	CDS; TOSO; regulator of Fas-induced apoptosis; Homo sapiens regulator of Fas-induced apoptosis (TOSO), mRNA.
NM_004792	PPIG	2.29067	0.00667843	1.61	0.116576	CDS; PPIG; peptidyl-prolyl isomerase G (cyclophilin G); Homo sapiens peptidyl-prolyl isomerase G (cyclophilin G) (PPIG), mRNA.
NM_020770	CGN	2.28133	0.00114562	1.03067	1.57395	CDS; CGN; cingulin; Homo sapiens cingulin (CGN), mRNA.
BX641138		2.28	0.0104754	1.89167	NA	CDS; DKFZp686J07132; hypothetical protein; Homo sapiens mRNA; cDNA DKFZp686J07132 (from clone DKFZp686J07132).
NM_018569	C4orf16	2.27667	0.0142433	1.75933	0.623442	CDS; C4orf16; chromosome 4 open reading frame 16; Homo sapiens chromosome 4 open reading frame 16 (C4orf16), mRNA.
NM_018129	PNPO	2.26533	0.00190143	1.33733	0.864453	CDS; PNPO; pyridoxine 5'-phosphate oxidase; Homo sapiens pyridoxine-5'-phosphate oxidase (PNPO), mRNA.
NM_032868	FLJ14981	2.26267	0.0137231	1.80633	0.693464	CDS; FLJ14981; hypothetical protein FLJ14981; Homo sapiens hypothetical protein FLJ14981 (FLJ14981), mRNA.
NM_000373	UMPS	2.262	0.00499251	2.21933	-1.73613	CDS; UMPS; uridine monophosphate synthase; Homo sapiens uridine monophosphate synthetase (orotate phosphoribosyl transferase and orotidine-5'-decarboxylase) (UMPS), mRNA.
NM_000039	APOA1	2.25467	0.00228052	0.794667	4.60356	CDS; APOA1; apolipoprotein A-I precursor; Homo sapiens apolipoprotein A-I (APOA1), mRNA.
NM_021969	NR0B2	2.25333	0.0146413	0.561667	0.359569	CDS; NR0B2; short heterodimer partner; Homo sapiens nuclear receptor subfamily 0, group B, member 2 (NR0B2), mRNA.
NM_024321	MGC10433	2.25133	0.0263908	1.171	-0.375933	CDS; MGC10433; hypothetical protein MGC10433; Homo sapiens hypothetical protein MGC10433 (MGC10433), mRNA.
NM_005562	LAMC2	2.25	0.0187393	1.66833	-0.333059	CDS; LAMC2; laminin, gamma 2 isoform a precursor; Homo sapiens laminin, gamma 2 (LAMC2), transcript variant 1, mRNA.
NM_032869	NUDCD1	2.246	0.0347073	1.213	-1.48555	CDS; CML66; chronic myelogenous leukemia tumor antigen 66; Homo sapiens chronic myelogenous leukemia tumor antigen 66 (CML66), mRNA.
NM_018428	C17orf40	2.246	0.000115861	1.63933	-1.56822	CDS; HCA66; hepatocellular carcinoma-associated antigen 66; Homo sapiens hepatocellular carcinoma-associated antigen 66 (HCA66), mRNA.
AY358164		2.24267	0.0403304	1.87833	NA	CDS; N/A; APEM9336; Homo sapiens clone DNA203568 APEM9336 (UNQ9336) mRNA, complete cds.
NM_000545	TCF1	2.242	0.0110039	1.87933	0.701181	CDS; TCF1; transcription factor 1, hepatic; Homo sapiens transcription factor 1, hepatic; LF-B1, hepatic nuclear factor (HNF1), albumin proximal factor (TCF1), mRNA.
NM_006768	BRAP	2.23133	0.00185476	1.80767	0.228935	CDS; BRAP; BRCA1 associated protein; Homo sapiens BRCA1 associated protein (BRAP), mRNA.
D17525		2.23	0.0198906	0.936667	NA	CDS; CRARF; precursor of P100 serine protease of Ra-reactive factor; Human mRNA for precursor of P100 serine protease of Ra-reactive factor, complete cds.
NM_024320	MGC11242	2.22333	0.0220802	1.81333	3.73649	CDS; MGC11242; hypothetical protein MGC11242; Homo sapiens hypothetical protein MGC11242 (MGC11242), mRNA.
BC031589	PAMCI	2.22133	0.000695344	0.784	-0.113435	CDS; PAMCI; peptidylglycine alpha-amidating monooxygenase COOH-terminal interactor; Homo sapiens peptidylglycine alpha-amidating monooxygenase COOH-terminal interactor, mRNA (cDNA clone MGC:34231 IMAGE:5185724), complete cds.
M55671		2.21933	0.0332367	0.931	NA	CDS; human protein Z; protein Z; Human protein Z (plus 66 bp insertion) mRNA, complete cds.
BC027613		2.21733	0.0246087	0.622667	NA	CDS; hIAN7; immune associated nucleotide protein; Homo sapiens immune associated nucleotide, mRNA (cDNA clone MGC:27027 IMAGE:4837773), complete cds.
NM_001040	SHBG	2.212	0.0330814	0.815333	0.313678	CDS; SHBG; sex hormone-binding globulin; Homo sapiens sex hormone-binding globulin (SHBG), mRNA.
NM_000762	CYP2A6	2.21133	0.0425035	-0.267667	0.0937393	CDS; CYP2A6; cytochrome P450, family 2, subfamily A, polypeptide 6; Homo sapiens cytochrome P450, family 2, subfamily A, polypeptide 6 (CYP2A6), mRNA.
NM_015496	DKFZP434I116	2.208	0.0111387	1.252	0.385087	CDS; DKFZP434I116; DKFZP434I116 protein isoform 1; Homo sapiens DKFZP434I116 protein (DKFZP434I116), transcript variant 1, mRNA.
BC014311	FCHO2	2.20667	0.00428919	1.92467	1.87781	CDS; FCHO2; FCHO2 protein; Homo sapiens FCH domain only 2, mRNA (cDNA clone MGC:22647 IMAGE:3681707), complete cds.
M30629	PSG1	2.204	0.037629	-0.0746667	0.290265	CDS; PSG1; pregnancy-specific protein; Human pregnancy-specific glycoprotein beta-1 (SP1) mRNA, last exon.
NM_003578	SOAT2	2.20333	0.00651558	1.063	3.91905	CDS; SOAT2; sterol O-acyltransferase 2; Homo sapiens sterol O-acyltransferase 2 (SOAT2), mRNA.
AK000346		2.19733	0.023115	1.46833	NA	CDS; N/A; N/A; Homo sapiens cDNA FLJ20339 fis, clone HEP12350.
NM_138423	CASC4	2.19533	0.00644651	1.404	1.2858	CDS; H63; H63 breast cancer expressed gene isoform a; Homo sapiens H63 breast cancer expressed gene (H63), transcript variant 1, mRNA.
AK056348		2.194	0.0102861	1.77	NA	CDS; N/A; N/A; Homo sapiens cDNA FLJ31786 fis, clone NT2RI2008526.
AK075065		2.19267	0.00247664	1.643	NA	CDS; N/A; N/A; Homo sapiens cDNA FLJ90584 fis, clone PLACE1000740, moderately similar to Mus musculus (Notch2) mRNA.
AY320408		2.192	0.027443	1.46833	NA	CDS; N/A; SHUJUN-1; Homo sapiens nasopharyngeal carcinoma-associated antigen SHUJUN-1 mRNA, complete cds.
AY203938		2.186	0.00603672	1.076	NA	CDS; N/A; LP3236; Homo sapiens LP3236 mRNA, complete cds.
BC019893		2.18533	0.0109523	2.03567	NA	CDS; N/A; Unknown (protein for IMAGE:5001663); Homo sapiens, clone IMAGE:5001663, mRNA, partial cds.
NM_032797	AMID	2.17	0.00196644	0.755	-1.30766	CDS; AMID; apoptosis-inducing factor (AIF)-like mitchondrion-associated inducer of death; Homo sapiens apoptosis-inducing factor (AIF)-like mitochondrion-associated inducer of death (AMID), mRNA.
NM_145212	MRPL30	2.168	0.0484826	2.07667	-0.878409	CDS; MRPL30; mitochondrial ribosomal protein L30 isoform a; Homo sapiens mitochondrial ribosomal protein L30 (MRPL30), nuclear gene encoding mitochondrial protein, transcript variant 1, mRNA.
AB014541		2.166	0.000797114	2.09767	NA	CDS; KIAA0641; KIAA0641 protein; Homo sapiens mRNA for KIAA0641 protein, partial cds.
D84454		2.164	0.00524395	2.36833	NA	CDS; N/A; UDP-galactose translocator; Human mRNA for UDP-galactose translocator, complete cds.
NM_144711	KLHL23	2.16	0.00352938	1.36	0.130949	CDS; MGC22679; hypothetical protein MGC22679; Homo sapiens hypothetical protein MGC22679 (MGC22679), mRNA.
NM_006403	NEDD9	2.156	0.0328013	1.168	1.36694	CDS; NEDD9; neural precursor cell expressed, developmentally down-regulated 9; Homo sapiens neural precursor cell expressed, developmentally down-regulated 9 (NEDD9), mRNA.
AF117947		2.15133	0.0040883	1.991	NA	CDS; N/A; PDZ domain-containing guanine nucleotide exchange factor I; Homo sapiens PDZ domain-containing guanine nucleotide exchange factor I mRNA, complete cds.
NM_000292	PHKA2	2.14933	0.0479316	1.74433	0.130934	CDS; PHKA2; phosphorylase kinase, alpha 2 (liver); Homo sapiens phosphorylase kinase, alpha 2 (liver) (PHKA2), mRNA.
NM_003960	NAT8	2.14933	0.00134994	0.184667	2.31139	CDS; NAT8; N-acetyltransferase 8; Homo sapiens N-acetyltransferase 8 (camello like) (NAT8), mRNA.
NM_016565	E2IG2	2.14733	0.000430919	2.08767	0.480579	CDS; E2IG2; E2IG2 protein; Homo sapiens E2IG2 protein (E2IG2), mRNA.
AF055376		2.13933	0.0407581	1.02733	NA	CDS; c-maf; short form transcription factor C-MAF; Homo sapiens short form transcription factor C-MAF (c-maf) mRNA, complete cds.
NM_022110	FKBPL	2.13867	0.0408888	1.25433	-0.26625	CDS; FKBPL; FK506 binding protein like; Homo sapiens FK506 binding protein like (FKBPL), mRNA.
NM_001002256	ATP5G3	2.138	0.0169791	1.36267	0.0573845	CDS; ATP5G3; ATP synthase, H+ transporting, mitochondrial F0 complex, subunit c, isoform 3 precursor; Homo sapiens ATP synthase, H+ transporting, mitochondrial F0 complex, subunit c (subunit 9) isoform 3 (ATP5G3), nuclear gene encoding mitochondrial prote
NM_006998	SCGN	2.136	0.0322662	0.774667	0.419529	CDS; SCGN; secretagogin precursor; Homo sapiens secretagogin, EF-hand calcium binding protein (SCGN), mRNA.
AL080062	DKFZp564I122	2.13	0.00939368	1.81967	-0.848499	CDS; DKFZp564I122; hypothetical protein; Homo sapiens mRNA; cDNA DKFZp564I122 (from clone DKFZp564I122).
NM_015266	SLC9A8	2.128	0.0152266	1.70433	0.367071	CDS; SLC9A8; Na+/H+ exchanger isoform 8; Homo sapiens solute carrier family 9 (sodium/hydrogen exchanger), isoform 8 (SLC9A8), mRNA.
NM_001006	RPS3A	2.12533	0.00549539	1.16367	0.114808	CDS; RPS3A; ribosomal protein S3a; Homo sapiens ribosomal protein S3A (RPS3A), mRNA.
NM_024051	C7orf24	2.12533	0.0422258	2.13433	-0.392507	CDS; C7orf24; chromosome 7 open reading frame 24; Homo sapiens chromosome 7 open reading frame 24 (C7orf24), mRNA.
NM_019021	FLJ20010	2.124	0.015081	2.03533	1.75882	CDS; FLJ20010; hypothetical protein FLJ20010; Homo sapiens hypothetical protein FLJ20010 (FLJ20010), mRNA.
AK130408		2.122	0.0019236	1.74867	NA	CDS; N/A; N/A; Homo sapiens cDNA FLJ26898 fis, clone RCT00475.
NM_145197	LIPT1	2.112	0.0286741	1.887	1.05125	CDS; LIPT1; lipoyltransferase 1; Homo sapiens lipoyltransferase 1 (LIPT1), transcript variant 3, mRNA.
BC064527	CLIC1	2.112	0.000773444	1.85267	-0.322222	CDS; CLIC1; CLIC1 protein; Homo sapiens chloride intracellular channel 1, mRNA (cDNA clone MGC:74817 IMAGE:5585323), complete cds.
AB119995		2.108	0.00321176	0.807667	NA	CDS; CES1A1; carboxylesterase HU1a; Homo sapiens CES1A1 mRNA for carboxylesterase HU1a, complete cds.
BC025671	SLC26A3	2.108	0.0187856	0.107	6.85676	CDS; SLC26A3; down-regulated in adenoma protein; Homo sapiens solute carrier family 26, member 3, mRNA (cDNA clone MGC:34509 IMAGE:5202612), complete cds.
NM_004850	ROCK2	2.10733	0.0177121	1.60833	-0.303494	CDS; ROCK2; Rho-associated, coiled-coil containing protein kinase 2; Homo sapiens Rho-associated, coiled-coil containing protein kinase 2 (ROCK2), mRNA.
AK000161		2.10667	0.00100078	0.701	NA	CDS; N/A; N/A; Homo sapiens cDNA FLJ20154 fis, clone COL08740.
BC019893		2.10533	0.0213971	2.054	NA	CDS; N/A; Unknown (protein for IMAGE:5001663); Homo sapiens, clone IMAGE:5001663, mRNA, partial cds.
NM_001003408	ABLIM1	2.10333	0.0304998	0.785	-0.102414	CDS; ABLIM1; actin-binding LIM protein 1 isoform c; Homo sapiens actin binding LIM protein 1 (ABLIM1), transcript variant 3, mRNA.
NM_020433	JPH2	2.10267	0.00795098	1.06933	1.15743	CDS; JPH2; junctophilin 2 isoform 1; Homo sapiens junctophilin 2 (JPH2), transcript variant 1, mRNA.
NM_024741	ZNF408	2.10133	0.0134513	1.574	-0.129554	CDS; ZNF408; zinc finger protein 408; Homo sapiens zinc finger protein 408 (ZNF408), mRNA.
NM_001150	ANPEP	2.10067	0.0215196	0.523	5.02461	CDS; ANPEP; membrane alanine aminopeptidase precursor; Homo sapiens alanyl (membrane) aminopeptidase (aminopeptidase N, aminopeptidase M, microsomal aminopeptidase, CD13, p150) (ANPEP), mRNA.
AB037780		2.1	0.0099088	-0.309	NA	CDS; KIAA1359; KIAA1359 protein; Homo sapiens mRNA for KIAA1359 protein, partial cds.
NM_025187	Lin10	2.096	0.0179408	1.91367	0.0174267	CDS; Lin10; lin-10; Homo sapiens lin-10 protein homolog (Lin10), mRNA.
NM_004525	LRP2	2.09533	0.00280694	1.52467	0.398286	CDS; LRP2; low density lipoprotein-related protein 2; Homo sapiens low density lipoprotein-related protein 2 (LRP2), mRNA.
NM_004582	RABGGTB	2.09533	0.0145937	1.591	0.0293312	CDS; RABGGTB; Rab geranylgeranyltransferase, beta subunit; Homo sapiens Rab geranylgeranyltransferase, beta subunit (RABGGTB), mRNA.
NM_015950	MRPL2	2.09267	0.00244123	1.814	-0.35866	CDS; MRPL2; mitochondrial ribosomal protein L2; Homo sapiens mitochondrial ribosomal protein L2 (MRPL2), nuclear gene encoding mitochondrial protein, mRNA.
NM_031900	AGXT2	2.092	0.00230381	0.355	3.43382	CDS; AGXT2; alanine-glyoxylate aminotransferase 2 precursor; Homo sapiens alanine-glyoxylate aminotransferase 2 (AGXT2), nuclear gene encoding mitochondrial protein, mRNA.
NM_003633	ENC1	2.09067	0.0311986	2.221	-2.23389	CDS; ENC1; ectodermal-neural cortex (with BTB-like domain); Homo sapiens ectodermal-neural cortex (with BTB-like domain) (ENC1), mRNA.
NM_147131	GALT	2.088	0.0477788	1.393	1.20118	CDS; GALT; galactose-1-phosphate uridylyltransferase isoform 2; Homo sapiens galactose-1-phosphate uridylyltransferase (GALT), transcript variant 2, mRNA.
NM_173811	FLJ32675	2.08733	0.00233689	2.37467	0.310889	CDS; FLJ32675; hypothetical protein FLJ32675; Homo sapiens hypothetical protein FLJ32675 (FLJ32675), mRNA.
NM_014741	KIAA0652	2.082	0.00556734	2.154	0.1503	CDS; KIAA0652; KIAA0652 gene product; Homo sapiens KIAA0652 gene product (KIAA0652), mRNA.
NM_020639	RIPK4	2.08067	0.0398646	1.575	1.02026	CDS; RIPK4; ankyrin repeat domain 3; Homo sapiens receptor-interacting serine-threonine kinase 4 (RIPK4), mRNA.
BC020539		2.07733	0.00256112	2.00833	NA	CDS; N/A; Unknown (protein for IMAGE:3048919); Homo sapiens, clone IMAGE:3048919, mRNA, partial cds.
AB067472		2.07533	0.0446796	1.63933	NA	CDS; KIAA1885; KIAA1885 protein; Homo sapiens mRNA for KIAA1885 protein, partial cds.
BC005077		2.07467	0.00700277	1.92833	NA	CDS; N/A; Unknown (protein for IMAGE:3608551); Homo sapiens, clone IMAGE:3608551, mRNA, partial cds.
NM_025000	FLJ13096	2.06867	0.00562748	1.37567	-1.03761	CDS; FLJ13096; hypothetical protein FLJ13096; Homo sapiens hypothetical protein FLJ13096 (FLJ13096), mRNA.
NM_004998	MYO1E	2.066	0.0123663	1.073	0.15256	CDS; MYO1E; myosin IE; Homo sapiens myosin IE (MYO1E), mRNA.
NM_032456	PCDH7	2.058	0.00828654	1.51267	-1.60499	CDS; PCDH7; protocadherin 7 isoform b precursor; Homo sapiens BH-protocadherin (brain-heart) (PCDH7), transcript variant b, mRNA.
D14697		2.056	0.0343058	2.35	NA	CDS; KIAA1293; N/A; Homo sapiens KIAA1293 mRNA, partial cds.
NM_001065	TNFRSF1A	2.052	0.0317171	2.06967	0.764788	CDS; TNFRSF1A; tumor necrosis factor receptor 1 precursor; Homo sapiens tumor necrosis factor receptor superfamily, member 1A (TNFRSF1A), mRNA.
NM_030622	CYP2S1	2.052	0.0044791	1.09067	1.00347	CDS; CYP2S1; cytochrome P450, family 2, subfamily S, polypeptide 1; Homo sapiens cytochrome P450, family 2, subfamily S, polypeptide 1 (CYP2S1), mRNA.
NM_022167	XYLT2	2.05	0.00560245	1.33833	0.863146	CDS; XYLT2; xylosyltransferase II; Homo sapiens xylosyltransferase II (XYLT2), mRNA.
AY359027		2.04733	0.0491482	1.54567	NA	CDS; N/A; STMF151; Homo sapiens clone DNA16438 STMF151 (UNQ151) mRNA, complete cds.
NM_007180	TREH	2.04667	0.0218692	0.383	1.76102	CDS; TREH; trehalase (brush-border membrane glycoprotein); Homo sapiens trehalase (brush-border membrane glycoprotein) (TREH), mRNA.
AK056277		2.046	0.0106786	1.69667	NA	CDS; N/A; N/A; Homo sapiens cDNA FLJ31715 fis, clone NT2RI2006553.
NM_016930	STX18	2.04533	0.0275605	1.828	-0.673821	CDS; STX18; syntaxin 18; Homo sapiens syntaxin 18 (STX18), mRNA.
NM_152395	FLJ31265	2.044	0.0221553	1.47967	1.35696	CDS; FLJ31265; hypothetical protein FLJ31265; Homo sapiens hypothetical protein FLJ31265 (FLJ31265), mRNA.
NM_020192	C7orf36	2.034	0.0110373	1.87533	0.00494976	CDS; C7orf36; chromosome 7 open reading frame 36; Homo sapiens chromosome 7 open reading frame 36 (C7orf36), mRNA.
BC011805	EDEM1	2.03	0.0407356	1.53167	0.662673	CDS; EDEM1; EDEM1 protein; Homo sapiens ER degradation enhancer, mannosidase alpha-like 1, mRNA (cDNA clone IMAGE:4335840), partial cds.
BC005380	APOA1	2.028	0.0139003	1.373	4.60356	CDS; APOA1; apolipoprotein A-I, precursor; Homo sapiens apolipoprotein A-I, mRNA (cDNA clone MGC:12499 IMAGE:3934992), complete cds.
NM_018640	LMO3	2.02533	0.00746732	0.514333	0.00921607	CDS; LMO3; LIM domain only 3; Homo sapiens LIM domain only 3 (rhombotin-like 2) (LMO3), transcript variant 1, mRNA.
NM_014860	SUPT7L	2.024	0.0068134	1.71633	-0.00507304	CDS; STAF65(gamma); SPTF-associated factor 65 gamma; Homo sapiens SPTF-associated factor 65 gamma (STAF65(gamma)), mRNA.
AK026130		2.02333	0.0414179	1.782	NA	CDS; N/A; N/A; Homo sapiens cDNA: FLJ22477 fis, clone HRC10815.
NM_014417	BBC3	2.02	0.0482819	1.45833	0.169929	CDS; BBC3; BCL2 binding component 3; Homo sapiens BCL2 binding component 3 (BBC3), mRNA.
NM_002309	LIF	2.02	0.00455723	1.582	-0.616633	CDS; LIF; leukemia inhibitory factor (cholinergic differentiation factor); Homo sapiens leukemia inhibitory factor (cholinergic differentiation factor) (LIF), mRNA.
NM_152637	MGC17301	2.02	0.00577635	1.201	2.45716	CDS; MGC17301; hypothetical protein MGC17301; Homo sapiens hypothetical protein MGC17301 (MGC17301), mRNA.
NM_006335	TIMM17A	2.006	0.00207464	1.78367	-1.25989	CDS; TIMM17A; translocase of inner mitochondrial membrane 17 homolog A; Homo sapiens translocase of inner mitochondrial membrane 17 homolog A (yeast) (TIMM17A), mRNA.
AY305861		2.00533	0.0020628	2.07067	NA	CDS; LBX2; ladybird-like homeodomain protein 2; Homo sapiens ladybird-like homeodomain protein 2 (LBX2) mRNA, complete cds.
AF056617		2.004	0.00928852	1.354	NA	CDS; BAZ1; BWSCR2 associated zinc-finger protein BAZ1; Homo sapiens BWSCR2 associated zinc-finger protein BAZ1 (BAZ1) mRNA, complete cds.
NM_003618	MAP4K3	2.00333	0.0100947	1.77967	0.685345	CDS; MAP4K3; mitogen-activated protein kinase kinase kinase kinase 3; Homo sapiens mitogen-activated protein kinase kinase kinase kinase 3 (MAP4K3), mRNA.
NM_206893		1.99733	0.014697	0.833	NA	CDS; MS4A10; membrane-spanning 4-domains, subfamily A, member 10; Homo sapiens membrane-spanning 4-domains, subfamily A, member 10 (MS4A10), mRNA.
NM_024996	GFM1	1.996	0.0141625	1.37467	-0.689331	CDS; EFG1; mitochondrial elongation factor G1; Homo sapiens mitochondrial elongation factor G1 (EFG1), nuclear gene encoding mitochondrial protein, mRNA.
AB033112		1.98667	0.000879784	1.729	NA	CDS; KIAA1286; KIAA1286 protein; Homo sapiens mRNA for KIAA1286 protein, partial cds.
D13892		1.984	0.000710496	2.021	NA	CDS; N/A; carboxyl methyltransferase; Homo sapiens mRNA for carboxyl methyltransferase, complete cds.
BC033154		1.98333	0.00895306	1.757	NA	CDS; dJ383J4.3; dJ383J4.3 protein; Homo sapiens hypothetical gene supported by BC007071, mRNA (cDNA clone MGC:45781 IMAGE:4139038), complete cds.
NM_016044	FAHD2A	1.98267	0.0316882	1.72133	0.234877	CDS; FAHD2A; fumarylacetoacetate hydrolase domain containing 2A; Homo sapiens fumarylacetoacetate hydrolase domain containing 2A (FAHD2A), mRNA.
AK126107		1.97867	0.0131229	-0.0106667	NA	CDS; N/A; N/A; Homo sapiens cDNA FLJ44119 fis, clone THYMU1000600.
NM_000182	HADHA	1.97667	0.00640532	1.467	1.14044	CDS; HADHA; hydroxyacyl dehydrogenase, subunit A; Homo sapiens hydroxyacyl-Coenzyme A dehydrogenase/3-ketoacyl-Coenzyme A thiolase/enoyl-Coenzyme A hydratase (trifunctional protein), alpha subunit (HADHA), mRNA.
NM_032562	PLA2G12B	1.976	0.0191143	1.18833	2.76708	CDS; PLA2G12B; phospholipase A2, group XIIB; Homo sapiens phospholipase A2, group XIIB (PLA2G12B), mRNA.
NM_080752	ZSWIM3	1.97467	0.0440118	1.97033	0.587385	CDS; ZSWIM3; zinc finger, SWIM domain containing 3; Homo sapiens zinc finger, SWIM domain containing 3 (ZSWIM3), mRNA.
NM_181468	ITGB4BP	1.974	0.0283754	1.61533	-1.15691	CDS; ITGB4BP; integrin beta 4 binding protein isoform a; Homo sapiens integrin beta 4 binding protein (ITGB4BP), transcript variant 2, mRNA.
NM_004788	UBE4A	1.97333	0.0356489	1.473	0.258399	CDS; UBE4A; ubiquitination factor E4A; Homo sapiens ubiquitination factor E4A (UFD2 homolog, yeast) (UBE4A), mRNA.
NM_014270	SLC7A9	1.97067	0.0160403	1.14033	2.16229	CDS; SLC7A9; solute carrier family 7 (cationic amino acid transporter, y+ system), member 9; Homo sapiens solute carrier family 7 (cationic amino acid transporter, y+ system), member 9 (SLC7A9), mRNA.
NM_024325	ZNF343	1.97067	0.0211068	1.60567	-0.468085	CDS; MGC10715; novel C2H2 type zinc finger protein; Homo sapiens novel C2H2 type zinc finger protein (MGC10715), mRNA.
NM_032860	C6orf93	1.96667	0.00186149	1.67033	-1.57869	CDS; C6orf93; hypothetical protein FLJ14909; Homo sapiens chromosome 6 open reading frame 93 (C6orf93), mRNA.
AL050388		1.96533	0.0177752	1.42567	NA	CDS; DKFZp564M2422; hypothetical protein; Homo sapiens mRNA; cDNA DKFZp564M2422 (from clone DKFZp564M2422); partial cds.
BC001926	CKMT1	1.96533	0.0170427	0.371	1.80181	CDS; CKMT1; ubiquitous mitochondrial creatine kinase, precursor; Homo sapiens creatine kinase, mitochondrial 1 (ubiquitous), mRNA (cDNA clone MGC:3953 IMAGE:2820642), complete cds.
BC028298	RDH5	1.96133	0.016644	0.600667	2.48408	CDS; RDH5; retinol dehydrogenase 5 (11-cis and 9-cis); Homo sapiens retinol dehydrogenase 5 (11-cis and 9-cis), mRNA (cDNA clone MGC:24918 IMAGE:4942311), complete cds.
NM_004261	SEP15	1.96	0.0349969	2.14333	-0.290645	CDS; SEP15; 15 kDa selenoprotein isoform 1 precursor; Homo sapiens 15 kDa selenoprotein (SEP15), transcript variant 1, mRNA.
NM_016824	ADD3	1.95867	0.0373582	1.851	0.61046	CDS; ADD3; adducin 3 isoform a; Homo sapiens adducin 3 (gamma) (ADD3), transcript variant 1, mRNA.
BC006136		1.958	0.00342548	1.878	NA	CDS; N/A; Unknown (protein for IMAGE:3677165); Homo sapiens, clone IMAGE:3677165, mRNA, partial cds.
NM_004614	TK2	1.958	0.0435734	1.66567	-0.0702873	CDS; TK2; thymidine kinase 2, mitochondrial; Homo sapiens thymidine kinase 2, mitochondrial (TK2), mRNA.
NM_001979	EPHX2	1.95733	0.00573315	1.339	3.42703	CDS; EPHX2; epoxide hydrolase 2, cytoplasmic; Homo sapiens epoxide hydrolase 2, cytoplasmic (EPHX2), mRNA.
AK129715		1.956	0.00108222	0.537	NA	CDS; N/A; N/A; Homo sapiens cDNA FLJ26204 fis, clone ADG07455.
AF289562		1.95467	0.0340883	1.40367	NA	CDS; N/A; unknown; Homo sapiens clone pp6337 unknown mRNA.
BX537444		1.95333	0.036666	1.152	NA	CDS; DKFZp686K08109; hypothetical protein; Homo sapiens mRNA; cDNA DKFZp686K08109 (from clone DKFZp686K08109); complete cds.
NM_005558	LAD1	1.95267	0.0305694	2.282	-0.471934	CDS; LAD1; ladinin 1; Homo sapiens ladinin 1 (LAD1), mRNA.
NM_022121	PERP	1.946	0.0499708	1.356	-0.311757	CDS; PERP; PERP, TP53 apoptosis effector; Homo sapiens PERP, TP53 apoptosis effector (PERP), mRNA.
NM_020935	USP37	1.94467	0.000731098	1.641	-0.984104	CDS; USP37; ubiquitin specific protease 37; Homo sapiens ubiquitin specific protease 37 (USP37), mRNA.
NM_016186	SERPINA10	1.944	0.0446692	1.29767	2.62326	CDS; SERPINA10; serine (or cysteine) proteinase inhibitor, clade A (alpha-1 antiproteinase, antitrypsin), member 10; Homo sapiens serine (or cysteine) proteinase inhibitor, clade A (alpha-1 antiproteinase, antitrypsin), member 10 (SERPINA10), mRNA.
BC002889	ZNF224	1.942	0.0123918	2.067	0.503323	CDS; ZNF224; ZNF224 protein; Homo sapiens zinc finger protein 224, mRNA (cDNA clone IMAGE:3941350), partial cds.
NM_018110	DOK4	1.93867	0.0233347	1.32933	1.43077	CDS; DOK4; downstream of tyrosine kinase 4; Homo sapiens docking protein 4 (DOK4), mRNA.
NM_001005369	MTIF2	1.93867	0.0493362	1.807	-0.561294	CDS; MTIF2; mitochondrial translational initiation factor 2 precursor; Homo sapiens mitochondrial translational initiation factor 2 (MTIF2), nuclear gene encoding mitochondrial protein, transcript variant 1, mRNA.
AK095312		1.93667	0.00733557	1.17967	NA	CDS; N/A; N/A; Homo sapiens cDNA FLJ37993 fis, clone CTONG2011815.
NM_006096	NDRG1	1.93133	0.0126326	1.79833	5.81153	CDS; NDRG1; N-myc downstream regulated gene 1; Homo sapiens N-myc downstream regulated gene 1 (NDRG1), mRNA.
NM_173596	SLC39A5	1.93067	0.000143973	1.96467	1.88565	CDS; SLC39A5; solute carrier family 39 (metal ion transporter), member 5; Homo sapiens solute carrier family 39 (metal ion transporter), member 5 (SLC39A5), mRNA.
NM_152999	STEAP2	1.926	0.0164404	1.659	0.194564	CDS; STEAP2; six transmembrane epithelial antigen of prostate 2; Homo sapiens six transmembrane epithelial antigen of prostate 2 (STEAP2), mRNA.
X13629		1.924	0.0112149	0.694	NA	CDS; N/A; apolipoprotein A-IV precursor; Human intestinal mRNA for apolipoprotein A-IV.
AK095678		1.92067	0.00186472	2.36033	NA	CDS; N/A; N/A; Homo sapiens cDNA FLJ38359 fis, clone FEBRA2000321.
NM_003077	SMARCD2	1.92067	0.0142417	0.923	-0.577867	CDS; SMARCD2; SWI/SNF-related matrix-associated actin-dependent regulator of chromatin d2; Homo sapiens SWI/SNF related, matrix associated, actin dependent regulator of chromatin, subfamily d, member 2 (SMARCD2), mRNA.
NM_006100	ST3GAL6	1.92	0.0331333	1.431	0.269313	CDS; SIAT10; alpha2,3-sialyltransferase VI; Homo sapiens sialyltransferase 10 (alpha-2,3-sialyltransferase VI) (SIAT10), mRNA.
NM_001001701	LOC401152	1.91933	0.00307279	1.67767	3.09319	CDS; LOC401152; HCV F-transactivated protein 1; Homo sapiens HCV F-transactivated protein 1 (LOC401152), mRNA.
AK098372		1.91467	0.000373533	1.72833	NA	CDS; N/A; N/A; Homo sapiens cDNA FLJ25506 fis, clone CBR05185.
NM_002130	HMGCS1	1.91333	0.00485338	1.55933	0.844126	CDS; HMGCS1; 3-hydroxy-3-methylglutaryl-Coenzyme A synthase 1 (soluble); Homo sapiens 3-hydroxy-3-methylglutaryl-Coenzyme A synthase 1 (soluble) (HMGCS1), mRNA.
AK096998		1.91267	0.0237857		NA	CDS; N/A; N/A; Homo sapiens cDNA FLJ39679 fis, clone SMINT2010068.
NM_033453	ITPA	1.908	0.000902381	2.28367	-1.26077	CDS; ITPA; inosine triphosphatase isoform a; Homo sapiens inosine triphosphatase (nucleoside triphosphate pyrophosphatase) (ITPA), transcript variant 1, mRNA.
BC007095	COX7A2L	1.90667	0.0147447	1.88767	1.15675	CDS; COX7A2L; COX7A2L protein; Homo sapiens cytochrome c oxidase subunit VIIa polypeptide 2 like, mRNA (cDNA clone MGC:14718 IMAGE:4251503), complete cds.
NM_004891	MRPL33	1.90467	0.0480267	1.98867	-0.166802	CDS; MRPL33; mitochondrial ribosomal protein L33 isoform a; Homo sapiens mitochondrial ribosomal protein L33 (MRPL33), nuclear gene encoding mitochondrial protein, transcript variant 1, mRNA.
NM_031216	SEH1L	1.90267	0.00327574	2.11767	-1.38172	CDS; SEH1L; sec13-like protein; Homo sapiens SEH1-like (S. cerevisiae) (SEH1L), mRNA.
NM_152864	C20orf58	1.90133	0.0286302	0.660667	1.65222	CDS; C20orf58; chromosome 20 open reading frame 58; Homo sapiens chromosome 20 open reading frame 58 (C20orf58), mRNA.
BC027977	APOC3	1.894	0.0220689	1.46333	4.92711	CDS; APOC3; apolipoprotein C-III, precursor; Homo sapiens apolipoprotein C-III, mRNA (cDNA clone MGC:34519 IMAGE:5229117), complete cds.
BC001926	CKMT1	1.89267	0.018001	0.392667	1.80181	CDS; CKMT1; ubiquitous mitochondrial creatine kinase, precursor; Homo sapiens creatine kinase, mitochondrial 1 (ubiquitous), mRNA (cDNA clone MGC:3953 IMAGE:2820642), complete cds.
NM_178339	APRG1	1.892	0.0228105	-0.039	-0.0832256	CDS; APRG1; AP20 region protein isoform B; Homo sapiens AP20 region protein (APRG1), transcript variant B, mRNA.
D87432		1.89067	0.0129833	1.11133	NA	CDS; KIAA0245; N/A; Homo sapiens mRNA for KIAA0245 gene, partial cds.
NM_004221		1.89067	0.0139055	1.05267	NA	CDS; NK4; natural killer cell transcript 4; Homo sapiens natural killer cell transcript 4 (NK4), mRNA.
AB040887		1.89	0.00755051	1.43067	NA	CDS; KIAA1454; KIAA1454 protein; Homo sapiens mRNA for KIAA1454 protein, partial cds.
NM_005797	EVA1	1.89	0.0147125	1.84667	1.67301	CDS; EVA1; epithelial V-like antigen 1 precursor; Homo sapiens epithelial V-like antigen 1 (EVA1), transcript variant 1, mRNA.
AK124119		1.88533	0.0410624	0.450667	NA	CDS; N/A; N/A; Homo sapiens cDNA FLJ42125 fis, clone TESTI2009511.
NM_001966	EHHADH	1.884	0.00840661	1.76	2.11307	CDS; EHHADH; enoyl-Coenzyme A, hydratase/3-hydroxyacyl Coenzyme A dehydrogenase; Homo sapiens enoyl-Coenzyme A, hydratase/3-hydroxyacyl Coenzyme A dehydrogenase (EHHADH), mRNA.
NM_016589	C3orf1	1.88333	0.0199965	1.78767	0.21408	CDS; C3orf1; M5-14 protein; Homo sapiens chromosome 3 open reading frame 1 (C3orf1), mRNA.
AK024925		1.88	0.00168583	0.127667	NA	CDS; N/A; N/A; Homo sapiens cDNA: FLJ21272 fis, clone COL01753.
NM_015670	SENP3	1.87867	0.0483071	1.52533	-0.604796	CDS; SENP3; SUMO1/sentrin/SMT3 specific protease 3; Homo sapiens SUMO1/sentrin/SMT3 specific protease 3 (SENP3), mRNA.
NM_014109	ATAD2	1.87733	0.0347895	0.975333	-2.30569	CDS; ATAD2; two AAA domain containing protein; Homo sapiens ATPase family, AAA domain containing 2 (ATAD2), mRNA.
NM_024758	AGMAT	1.876	0.0153065	0.665333	-0.929065	CDS; AGMAT; agmatine ureohydrolase (agmatinase); Homo sapiens agmatine ureohydrolase (agmatinase) (AGMAT), mRNA.
NM_005439	MLF2	1.874	0.00325749	2.26467	0.159765	CDS; MLF2; myeloid leukemia factor 2; Homo sapiens myeloid leukemia factor 2 (MLF2), mRNA.
NM_003879	CFLAR	1.87067	0.0372219	1.71633	-0.912991	CDS; CFLAR; CASP8 and FADD-like apoptosis regulator; Homo sapiens CASP8 and FADD-like apoptosis regulator (CFLAR), mRNA.
NM_017748	FLJ20291	1.86467	0.0349508	2.05433	-0.551644	CDS; FLJ20291; hypothetical protein FLJ20291; Homo sapiens hypothetical protein FLJ20291 (FLJ20291), mRNA.
BC031288		1.86467	0.00507822	1.46067	NA	CDS; LOC255374; LOC255374 protein; Homo sapiens similar to hypothetical protein MGC49416, mRNA (cDNA clone MGC:39819 IMAGE:5299411), complete cds.
NM_147194	MGC35361	1.86467	0.0237608	1.08833	-0.27505	CDS; MGC35361; hypothetical protein MGC35361; Homo sapiens hypothetical protein MGC35361 (MGC35361), mRNA.
NM_016645	NGRN	1.86067	0.00402629	1.789	-0.0811523	CDS; NEUGRIN; mesenchymal stem cell protein DSC92; Homo sapiens mesenchymal stem cell protein DSC92 (NEUGRIN), mRNA.
NM_015395	DKFZP434B0335	1.86067	0.00355538	1.38967	2.04684	CDS; DKFZP434B0335; DKFZP434B0335 protein; Homo sapiens DKFZP434B0335 protein (DKFZP434B0335), mRNA.
NM_014630	ZNF592	1.85867	0.0183773	2.544	0.839378	CDS; ZNF592; zinc finger protein 592; Homo sapiens zinc finger protein 592 (ZNF592), mRNA.
NM_007233	TP53AP1	1.858	0.0392418	1.90967	2.38807	CDS; TP53AP1; TP53 activated protein 1; Homo sapiens TP53 activated protein 1 (TP53AP1), mRNA.
NM_000482	APOA4	1.85467	0.0147989	0.549	4.45815	CDS; APOA4; apolipoprotein A-IV precursor; Homo sapiens apolipoprotein A-IV (APOA4), mRNA.
NM_002463	MX2	1.85333	0.0181658	0.214667	0.723694	CDS; MX2; myxovirus resistance protein 2; Homo sapiens myxovirus (influenza virus) resistance 2 (mouse) (MX2), mRNA.
NM_198988	LENG9	1.85267	0.025621	1.457	0.0816638	CDS; LENG9; leukocyte receptor cluster (LRC) member 9; Homo sapiens leukocyte receptor cluster (LRC) member 9 (LENG9), mRNA.
NM_207382		1.85	0.0153412	0.895667	NA	CDS; FLJ43276; FLJ43276 protein; Homo sapiens FLJ43276 protein (FLJ43276), mRNA.
BC043502	NEK2	1.84733	0.00227572	1.28333	-1.63241	CDS; NEK2; NIMA (never in mitosis gene a)-related kinase 2; Homo sapiens NIMA (never in mitosis gene a)-related kinase 2, mRNA (cDNA clone MGC:49922 IMAGE:5541026), complete cds.
NM_024854	FLJ22028	1.846	0.0149816	0.906667	-0.171203	CDS; FLJ22028; hypothetical protein FLJ22028; Homo sapiens hypothetical protein FLJ22028 (FLJ22028), mRNA.
NM_080659	MGC14839	1.84267	0.0129664	1.33467	3.22102	CDS; MGC14839; hypothetical protein MGC14839; Homo sapiens similar to RIKEN cDNA 2310030G06 gene (MGC14839), mRNA.
NM_005434	BENE	1.842	0.026228	1.17933	2.51332	CDS; BENE; BENE protein; Homo sapiens BENE protein (BENE), mRNA.
NM_014871	USP52	1.84	0.0209853	1.59467	1.44826	CDS; USP52; ubiquitin specific protease 52; Homo sapiens ubiquitin specific protease 52 (USP52), mRNA.
NM_006062	SMYD5	1.84	0.0290312	1.569	-0.339505	CDS; SMYD5; SMYD family member 5; Homo sapiens SMYD family member 5 (SMYD5), mRNA.
NM_000688	ALAS1	1.83267	0.000299915	0.997333	0.0768239	CDS; ALAS1; aminolevulinate, delta, synthase 1; Homo sapiens aminolevulinate, delta-, synthase 1 (ALAS1), transcript variant 1, mRNA.
NM_001521	GTF3C2	1.832	0.0398086	1.527	-0.0683811	CDS; GTF3C2; general transcription factor IIIC, polypeptide 2, beta 110kDa; Homo sapiens general transcription factor IIIC, polypeptide 2, beta 110kDa (GTF3C2), mRNA.
NM_003630	PEX3	1.82933	0.000593467	1.76633	0.353036	CDS; PEX3; peroxisomal biogenesis factor 3; Homo sapiens peroxisomal biogenesis factor 3 (PEX3), mRNA.
NM_033418	C1orf156	1.82867	0.0496414	1.742	0.568085	CDS; MGC9084; hypothetical protein MGC9084; Homo sapiens hypothetical protein MGC9084 (MGC9084), mRNA.
NM_176095	CDK5RAP3	1.828	0.00911288	1.01967	0.590902	CDS; CDK5RAP3; CDK5 regulatory subunit associated protein 3 isoform a; Homo sapiens CDK5 regulatory subunit associated protein 3 (CDK5RAP3), transcript variant 1, mRNA.
NM_001049	SSTR1	1.82533	0.0445332	0.962667	2.56876	CDS; SSTR1; somatostatin receptor 1; Homo sapiens somatostatin receptor 1 (SSTR1), mRNA.
NM_022761	C11orf1	1.82	0.000492168	1.78667	1.03311	CDS; C11orf1; hypothetical protein FLJ23499; Homo sapiens chromosome 11 open reading frame 1 (C11orf1), mRNA.
NM_006379	SEMA3C	1.81733	0.0178419	0.68	1.45266	CDS; SEMA3C; semaphorin 3C; Homo sapiens sema domain, immunoglobulin domain (Ig), short basic domain, secreted, (semaphorin) 3C (SEMA3C), mRNA.
NM_020202	NIT2	1.81667	0.0380069	1.23367	-0.529496	CDS; NIT2; nitrilase family, member 2; Homo sapiens nitrilase family, member 2 (NIT2), mRNA.
BC018726	CD74	1.81467	0.0173646	1.279	0.482749	CDS; CD74; invariant gamma chain; Homo sapiens CD74 antigen (invariant polypeptide of major histocompatibility complex, class II antigen-associated), mRNA (cDNA clone MGC:31825 IMAGE:4853578), complete cds.
AB082526		1.814	0.0498313	2.39467	NA	CDS; KIAA1995; KIAA1995 protein; Homo sapiens mRNA for KIAA1995 protein.
NM_000522	HOXA13	1.81133	7.90917e-05	1.99267	0.720313	CDS; HOXA13; homeobox protein A13; Homo sapiens homeo box A13 (HOXA13), mRNA.
NM_022778	CCDC21	1.80867	0.0130502	1.81067	-1.21046	CDS; DKFZP434L0117; hypothetical protein DKFZp434L0117; Homo sapiens hypothetical protein DKFZp434L0117 (DKFZP434L0117), mRNA.
NM_018295	FLJ11000	1.80733	0.00418715	0.892333	2.36596	CDS; FLJ11000; hypothetical protein FLJ11000; Homo sapiens hypothetical protein FLJ11000 (FLJ11000), mRNA.
AY027661	PANK1	1.80533	0.0219458	1.657	1.88425	CDS; PANK1; pantothenate kinase 1 alpha; Homo sapiens pantothenate kinase 1 alpha (PANK1) mRNA, complete cds, alternatively spliced.
NM_006895	HNMT	1.8	0.00451966	2.446	1.08306	CDS; HNMT; histamine N-methyltransferase; Homo sapiens histamine N-methyltransferase (HNMT), mRNA.
AK001939		1.79667	0.00226952	1.41367	NA	CDS; N/A; N/A; Homo sapiens cDNA FLJ11077 fis, clone PLACE1005101, highly similar to Homo sapiens (clone zap128) mRNA, 3' end of cds.
AB058772		1.794	0.00384062	1.28733	NA	CDS; KIAA1869; KIAA1869 protein; Homo sapiens mRNA for KIAA1869 protein, partial cds.
NM_033049	MUC13	1.792	0.000642121	0.119667	4.50581	CDS; MUC13; mucin 13, epithelial transmembrane; Homo sapiens mucin 13, epithelial transmembrane (MUC13), mRNA.
NM_152522	ARL6IP6	1.78933	0.000310863	2.134	-1.16231	CDS; MGC33864; ADP-ribosylation-like factor 6-interacting protein 6; Homo sapiens ADP-ribosylation-like factor 6-interacting protein 6 (MGC33864), mRNA.
NM_002795	PSMB3	1.78733	0.0374546	2.05	-0.960142	CDS; PSMB3; proteasome beta 3 subunit; Homo sapiens proteasome (prosome, macropain) subunit, beta type, 3 (PSMB3), mRNA.
BC016967		1.78733	0.0093823	1.627	NA	CDS; C18B11; C18B11 protein; Homo sapiens C18B11 homolog (44.9kD), mRNA (cDNA clone MGC:21638 IMAGE:4420027), complete cds.
NM_001001998	EXOSC10	1.78533	0.00248955	1.387	-0.953332	CDS; EXOSC10; exosome component 10 isoform 1; Homo sapiens exosome component 10 (EXOSC10), transcript variant 1, mRNA.
AK074106		1.78467	0.0135108	1.808	NA	CDS; FLJ00177; FLJ00177 protein; Homo sapiens mRNA for FLJ00177 protein.
NM_019072	SGTB	1.78267	0.00816389	1.567	-0.251763	CDS; SGTB; small glutamine-rich tetratricopeptide repeat (TPR)-containing, beta; Homo sapiens small glutamine-rich tetratricopeptide repeat (TPR)-containing, beta (SGTB), mRNA.
NM_004417	DUSP1	1.78133	0.0286833	1.66533	0.55683	CDS; DUSP1; dual specificity phosphatase 1; Homo sapiens dual specificity phosphatase 1 (DUSP1), mRNA.
AK125136		1.78067	0.0389819	0.321333	NA	CDS; N/A; N/A; Homo sapiens cDNA FLJ43146 fis, clone CTONG3008566.
NM_000314	PTEN	1.78067	0.0174737	1.89067	0.845229	CDS; PTEN; phosphatase and tensin homolog; Homo sapiens phosphatase and tensin homolog (mutated in multiple advanced cancers 1) (PTEN), mRNA.
AK024448		1.78	0.0150773	2.13467	NA	CDS; FLJ00038; FLJ00038 protein; Homo sapiens mRNA for FLJ00038 protein, partial cds.
NM_052963	TOP1MT	1.77933	0.00468078	1.13633	-0.325441	CDS; TOP1MT; mitochondrial topoisomerase I; Homo sapiens topoisomerase (DNA) I, mitochondrial (TOP1MT), nuclear gene encoding mitochondrial protein, mRNA.
NM_152889	CHST13	1.77867	0.0106087	1.063	1.36113	CDS; CHST13; carbohydrate (chondroitin 4) sulfotransferase 13; Homo sapiens carbohydrate (chondroitin 4) sulfotransferase 13 (CHST13), mRNA.
AL832613		1.778	0.0174913	1.613	NA	CDS; DKFZp451K1917; hypothetical protein; Homo sapiens mRNA; cDNA DKFZp451K1917 (from clone DKFZp451K1917).
AF151896		1.77667	0.0381103	2.24833	NA	CDS; N/A; CGI-138 protein; Homo sapiens CGI-138 protein mRNA, complete cds.
AL365404		1.776	0.0227651	1.14433	NA	CDS; N/A; hypothetical protein, similar to (AAF46469.1) CG12121 predicted protein [Drosophila melanogaster]; Homo sapiens mRNA full length insert cDNA clone EUROIMAGE 1703145.
NM_032816	FLJ14640	1.77533	0.019958	1.35467	-0.479084	CDS; FLJ14640; hypothetical protein FLJ14640; Homo sapiens hypothetical protein FLJ14640 (FLJ14640), mRNA.
BC006289		1.77533	0.00467364	1.39	NA	CDS; FLJ11151; hypothetical protein FLJ11151; Homo sapiens hypothetical protein FLJ11151, mRNA (cDNA clone MGC:10278 IMAGE:3959701), complete cds.
BC045634	PCYT1B	1.77467	0.026614	0.509	-0.871227	CDS; PCYT1B; PCYT1B protein; Homo sapiens phosphate cytidylyltransferase 1, choline, beta isoform, mRNA (cDNA clone MGC:39750 IMAGE:5285137), complete cds.
NM_018947	CYCS	1.774	0.0343151	1.34167	-0.638005	CDS; CYCS; cytochrome c; Homo sapiens cytochrome c, somatic (CYCS), nuclear gene encoding mitochondrial protein, mRNA.
NM_030964	SPRY4	1.77133	0.0316144	1.711	-0.343126	CDS; SPRY4; sprouty homolog 4; Homo sapiens sprouty homolog 4 (Drosophila) (SPRY4), mRNA.
BX641166		1.77067	0.000477602	1.22433	NA	CDS; DKFZp686B17238; hypothetical protein; Homo sapiens mRNA; cDNA DKFZp686B17238 (from clone DKFZp686B17238).
AK096998		1.77	0.0446773		NA	CDS; N/A; N/A; Homo sapiens cDNA FLJ39679 fis, clone SMINT2010068.
S71376		1.76867	0.039408	0.00833334	NA	CDS; N/A; sepiapterin reductase; Homo sapiens sepiapterin reductase mRNA, partial cds.
AK021933		1.766	0.00116709	1.37	NA	CDS; N/A; N/A; Homo sapiens cDNA FLJ11871 fis, clone HEMBA1007052.
NM_052815	IER3	1.76067	0.0474877	1.51233	-0.96647	CDS; IER3; immediate early response 3 isoform long; Homo sapiens immediate early response 3 (IER3), transcript variant long, mRNA.
AK095678		1.75933	0.00399528	2.374	NA	CDS; N/A; N/A; Homo sapiens cDNA FLJ38359 fis, clone FEBRA2000321.
BC068496	MGC16169	1.758	0.00833112	1.878	0.0500162	CDS; MGC16169; MGC16169 protein; Homo sapiens hypothetical protein MGC16169, mRNA (cDNA clone MGC:87216 IMAGE:30334680), complete cds.
NM_014657	KIAA0406	1.75733	0.049915	2.22867	-1.33423	CDS; KIAA0406; KIAA0406 gene product; Homo sapiens KIAA0406 gene product (KIAA0406), mRNA.
NM_018677	ACAS2	1.756	0.00248241	0.802667	2.05383	CDS; ACAS2; acetyl-CoA synthetase 2 isoform a; Homo sapiens acetyl-Coenzyme A synthetase 2 (ADP forming) (ACAS2), transcript variant 1, mRNA.
AK021835		1.75533	0.0340083	1.523	NA	CDS; N/A; N/A; Homo sapiens cDNA FLJ11773 fis, clone HEMBA1005852.
NM_025160	WDR26	1.75533	0.0114423	0.262333	-0.0505437	CDS; WDR26; WD repeat domain 26; Homo sapiens WD repeat domain 26 (WDR26), mRNA.
NM_198569	GPR126	1.74867	0.0240449	1.96367	-0.203162	CDS; GPR126; G protein-coupled receptor 126 beta 1; Homo sapiens G protein-coupled receptor 126 (GPR126), mRNA.
BC046125	F10	1.748	0.0117498	1.18467	3.7452	CDS; F10; coagulation factor X, precursor; Homo sapiens coagulation factor X, mRNA (cDNA clone MGC:57588 IMAGE:5723510), complete cds.
NM_004064	CDKN1B	1.74733	0.0402492	2.00233	-0.238367	CDS; CDKN1B; cyclin-dependent kinase inhibitor 1B; Homo sapiens cyclin-dependent kinase inhibitor 1B (p27, Kip1) (CDKN1B), mRNA.
NM_000860	HPGD	1.746	0.00394962	1.606	1.43189	CDS; HPGD; hydroxyprostaglandin dehydrogenase 15-(NAD); Homo sapiens hydroxyprostaglandin dehydrogenase 15-(NAD) (HPGD), mRNA.
NM_033086	FGD3	1.744	0.046617	0.696667	0.149468	CDS; FGD3; FGD1 family, member 3; Homo sapiens FGD1 family, member 3 (FGD3), mRNA.
AB046859		1.74333	0.000615105	0.992333	NA	CDS; KIAA1639; KIAA1639 protein; Homo sapiens mRNA for KIAA1639 protein, partial cds.
BC047782		1.74333	0.000405168	1.78633	NA	CDS; N/A; Unknown (protein for MGC:54300); Homo sapiens cDNA clone MGC:54300 IMAGE:6500495, complete cds.
NM_002214	ITGB8	1.74267	0.0277048	1.85933	-0.644478	CDS; ITGB8; integrin, beta 8; Homo sapiens integrin, beta 8 (ITGB8), mRNA.
NM_205847	GMPPA	1.742	0.034434	1.69933	0.0795796	CDS; GMPPA; GDP-mannose pyrophosphorylase A; Homo sapiens GDP-mannose pyrophosphorylase A (GMPPA), transcript variant 2, mRNA.
NM_022826	MARCH7	1.742	0.00578318	2.03667	-0.276515	CDS; AXOT; axotrophin; Homo sapiens axotrophin (AXOT), mRNA.
NM_174923	MGC31967	1.74133	0.0385026	1.41733	0.77599	CDS; MGC31967; hypothetical protein MGC31967; Homo sapiens hypothetical protein MGC31967 (MGC31967), mRNA.
AB040882		1.73867	0.0470687	1.11467	NA	CDS; KIAA1449; KIAA1449 protein; Homo sapiens mRNA for KIAA1449 protein, partial cds.
NM_000821	GGCX	1.738	0.041058	1.64	-0.81192	CDS; GGCX; gamma-glutamyl carboxylase; Homo sapiens gamma-glutamyl carboxylase (GGCX), mRNA.
BX537535		1.73733	0.0249169	1.34533	NA	CDS; DKFZp686A2112; hypothetical protein; Homo sapiens mRNA; cDNA DKFZp686A2112 (from clone DKFZp686A2112).
NM_006498	LGALS2	1.736	0.0209304	0.79	1.67993	CDS; LGALS2; lectin, galactoside-binding, soluble, 2; Homo sapiens lectin, galactoside-binding, soluble, 2 (galectin 2) (LGALS2), mRNA.
NM_002156	HSPD1	1.73333	0.0128309	1.531	-0.44362	CDS; HSPD1; chaperonin; Homo sapiens heat shock 60kDa protein 1 (chaperonin) (HSPD1), nuclear gene encoding mitochondrial protein, transcript variant 1, mRNA.
NM_014713	LAPTM4A	1.73133	0.0158122	1.57567	0.788114	CDS; LAPTM4A; lysosomal-associated protein transmembrane 4 alpha; Homo sapiens lysosomal-associated protein transmembrane 4 alpha (LAPTM4A), mRNA.
BC063703	LAT1-3TM	1.73133	0.00557329	1.56067	-0.550772	CDS; LAT1-3TM; LAT1-3TM protein; Homo sapiens LAT1-3TM protein, mRNA (cDNA clone MGC:70616 IMAGE:4536703), complete cds.
NM_014573	MAC30	1.73	0.00715176	1.869	-0.605646	CDS; MAC30; hypothetical protein MAC30; Homo sapiens hypothetical protein MAC30 (MAC30), mRNA.
NM_002997	SDC1	1.72933	0.0181794	1.19333	0.213228	CDS; SDC1; syndecan 1; Homo sapiens syndecan 1 (SDC1), mRNA.
AY358748		1.72533	0.0205157	0.836667	NA	CDS; N/A; STRA6; Homo sapiens clone DNA148389 STRA6 (UNQ3126) mRNA, complete cds.
NM_003772	JRKL	1.72533	0.00716465	1.86633	0.343859	CDS; JRKL; jerky homolog-like; Homo sapiens jerky homolog-like (mouse) (JRKL), mRNA.
AF032107		1.72333	0.0361399	1.27533	NA	CDS; AREC3; AREC3; Homo sapiens AREC3 (AREC3) mRNA, partial cds.
NM_184244	RNPC2	1.72	0.0293615	1.865	0.324503	CDS; RNPC2; RNA-binding region containing protein 2 isoform c; Homo sapiens RNA-binding region (RNP1, RRM) containing 2 (RNPC2), transcript variant 5, mRNA.
NM_002868	RAB5B	1.71933	0.00721367	1.68367	1.51249	CDS; RAB5B; RAB5B, member RAS oncogene family; Homo sapiens RAB5B, member RAS oncogene family (RAB5B), mRNA.
NM_007187	WBP4	1.71933	0.0116702	1.90533	0.893563	CDS; WBP4; WW domain-containing binding protein 4; Homo sapiens WW domain binding protein 4 (formin binding protein 21) (WBP4), mRNA.
NM_015585	C20orf26	1.71733	0.00161389	2.21333	0.0458631	CDS; C20orf26; chromosome 20 open reading frame 26; Homo sapiens chromosome 20 open reading frame 26 (C20orf26), mRNA.
NM_002490	NDUFA6	1.71733	0.00512318	1.59867	-0.533471	CDS; NDUFA6; NADH dehydrogenase (ubiquinone) 1 alpha subcomplex, 6, 14kDa; Homo sapiens NADH dehydrogenase (ubiquinone) 1 alpha subcomplex, 6, 14kDa (NDUFA6), nuclear gene encoding mitochondrial protein, mRNA.
NM_022916	VPS33A	1.716	0.00981277	1.19267	-0.560816	CDS; VPS33A; vacuolar protein sorting 33A; Homo sapiens vacuolar protein sorting 33A (yeast) (VPS33A), mRNA.
NM_153706	MGC33648	1.714	0.0130788	1.66533	-0.206051	CDS; MGC33648; hypothetical protein MGC33648; Homo sapiens hypothetical protein MGC33648 (MGC33648), mRNA.
AF116725		1.71333	0.0376496	2.26933	NA	CDS; N/A; MSTP055; Homo sapiens MSTP055 mRNA, complete cds.
NM_005566	LDHA	1.71267	0.0324602	1.51367	0.310821	CDS; LDHA; lactate dehydrogenase A; Homo sapiens lactate dehydrogenase A (LDHA), mRNA.
NM_000086	CLN3	1.70667	0.0118394	1.99867	1.42961	CDS; CLN3; CLN3 protein; Homo sapiens ceroid-lipofuscinosis, neuronal 3, juvenile (Batten, Spielmeyer-Vogt disease) (CLN3), mRNA.
BC008006		1.706	0.0267865	1.87667	NA	CDS; N/A; Similar to RIKEN cDNA 4930542G03 gene; Homo sapiens, Similar to RIKEN cDNA 4930542G03 gene, clone IMAGE:3508410, mRNA, partial cds.
NM_004555	NFATC3	1.70467	0.00764191	2.02167	-0.0147748	CDS; NFATC3; cytoplasmic nuclear factor of activated T-cells 3 isoform 2; Homo sapiens nuclear factor of activated T-cells, cytoplasmic, calcineurin-dependent 3 (NFATC3), transcript variant 2, mRNA.
NM_000766	CYP2A13	1.70333	0.0275824	-0.142	-0.0300845	CDS; CYP2A13; cytochrome P450, family 2, subfamily A, polypeptide 13; Homo sapiens cytochrome P450, family 2, subfamily A, polypeptide 13 (CYP2A13), mRNA.
NM_152594	SPRED1	1.70133	0.00872652	1.72233	-0.974641	CDS; SPRED1; sprouty-related protein with EVH-1 domain 1; Homo sapiens sprouty-related, EVH1 domain containing 1 (SPRED1), mRNA.
AB020679		1.69733	0.001324	1.94567	NA	CDS; KIAA0872; KIAA0872 protein; Homo sapiens mRNA for KIAA0872 protein, partial cds.
AK128464		1.69667	0.0460977	0.383667	NA	CDS; N/A; N/A; Homo sapiens cDNA FLJ46607 fis, clone TKIDN2000319.
BC034470	KLHL11	1.69667	0.037254	1.554	-0.850273	CDS; KLHL11; hypothetical protein FLJ10572; Homo sapiens kelch-like 11 (Drosophila), mRNA (cDNA clone MGC:26174 IMAGE:4822768), complete cds.
BC064425	HMGA1L4	1.69467	0.00376869	1.33633	0.412876	CDS; HMGA1L4; high mobility group AT-hook 1-like 4; Homo sapiens high mobility group AT-hook 1-like 4, mRNA (cDNA clone MGC:70669 IMAGE:5760624), complete cds.
NM_032876	JUB	1.69467	0.0310761	1.91433	-0.730525	CDS; JUB; jub, ajuba homolog isoform 1; Homo sapiens jub, ajuba homolog (Xenopus laevis) (JUB), transcript variant 1, mRNA.
AK024448		1.694	0.0249193	2.13067	NA	CDS; FLJ00038; FLJ00038 protein; Homo sapiens mRNA for FLJ00038 protein, partial cds.
NM_178835	LOC152485	1.69333	0.0417905	1.10333	2.3311	CDS; LOC152485; hypothetical protein LOC152485; Homo sapiens hypothetical protein LOC152485 (LOC152485), mRNA.
NM_001606	ABCA2	1.69267	0.0210518	1.49	0.524728	CDS; ABCA2; ATP-binding cassette, sub-family A, member 2 isoform a; Homo sapiens ATP-binding cassette, sub-family A (ABC1), member 2 (ABCA2), transcript variant 1, mRNA.
NM_005347	HSPA5	1.69067	0.04768	2.51	-0.0389113	CDS; HSPA5; heat shock 70kDa protein 5 (glucose-regulated protein, 78kDa); Homo sapiens heat shock 70kDa protein 5 (glucose-regulated protein, 78kDa) (HSPA5), mRNA.
AB051441		1.684	0.041177	0.617	NA	CDS; KIAA1654; KIAA1654 protein; Homo sapiens mRNA for KIAA1654 protein, partial cds.
NM_004428	EFNA1	1.684	0.0101261	1.59033	3.83046	CDS; EFNA1; ephrin A1 isoform a precursor; Homo sapiens ephrin-A1 (EFNA1), transcript variant 1, mRNA.
NM_004549	NDUFC2	1.68267	0.0320386	1.70567	-0.139202	CDS; NDUFC2; NADH dehydrogenase (ubiquinone) 1, subcomplex unknown, 2, 14.5kDa; Homo sapiens NADH dehydrogenase (ubiquinone) 1, subcomplex unknown, 2, 14.5kDa (NDUFC2), mRNA.
NM_016065	MRPS16	1.682	0.0064639	1.776	-0.461924	CDS; MRPS16; mitochondrial ribosomal protein S16; Homo sapiens mitochondrial ribosomal protein S16 (MRPS16), nuclear gene encoding mitochondrial protein, mRNA.
BC062599		1.67867	0.0104915	1.848	NA	CDS; N/A; Unknown (protein for MGC:74441); Homo sapiens cDNA clone MGC:74441 IMAGE:5248209, complete cds.
NM_007363	NONO	1.678	0.010941	1.321	-0.075966	CDS; NONO; non-POU domain containing, octamer-binding; Homo sapiens non-POU domain containing, octamer-binding (NONO), mRNA.
BC005210		1.67733	0.00217341	0.913	NA	CDS; FLJ20422; hypothetical protein FLJ20422; Homo sapiens hypothetical protein FLJ20422, mRNA (cDNA clone MGC:12224 IMAGE:4041226), complete cds.
AY358551		1.67667	0.0138585	1.77033	NA	CDS; N/A; RPQE227; Homo sapiens clone DNA33470 RPQE227 (UNQ227) mRNA, complete cds.
NM_001785	CDA	1.676	0.000479437	0.979667	2.98125	CDS; CDA; cytidine deaminase; Homo sapiens cytidine deaminase (CDA), mRNA.
NM_032833	PPP1R15B	1.67533	0.0489651	1.92	0.515914	CDS; PPP1R15B; protein phosphatase 1, regulatory subunit 15B; Homo sapiens protein phosphatase 1, regulatory (inhibitor) subunit 15B (PPP1R15B), mRNA.
NM_001668	ARNT	1.67267	0.0314963	1.48367	2.52091	CDS; ARNT; aryl hydrocarbon receptor nuclear translocator isoform 1; Homo sapiens aryl hydrocarbon receptor nuclear translocator (ARNT), transcript variant 1, mRNA.
AJ007292		1.67067	0.019909	1.348	NA	CDS; N/A; N/A; Homo sapiens mRNA for ephrin-A2.
NM_182617	LOC123876	1.66867	0.0496236	0.128	2.02993	CDS; HXMA; xenobiotic/medium-chain fatty acid:CoA ligase; Homo sapiens xenobiotic/medium-chain fatty acid:CoA ligase (HXMA), nuclear gene encoding mitochondrial protein, mRNA.
AY358368		1.668	0.0327157	1.585	NA	CDS; N/A; MUCDHL; Homo sapiens clone DNA102846 MUCDHL (UNQ2781) mRNA, complete cds.
BC008402	SSBP1	1.668	0.044334	1.91833	-1.09566	CDS; SSBP1; SSBP1 protein; Homo sapiens single-stranded DNA binding protein 1, mRNA (cDNA clone IMAGE:4294746), partial cds.
BC007102	RQCD1	1.66733	0.00463879	1.76067	-1.11027	CDS; RQCD1; RQCD1 protein; Homo sapiens RCD1 required for cell differentiation1 homolog (S. pombe), mRNA (cDNA clone MGC:14745 IMAGE:4281152), complete cds.
BC043215	SATL1	1.662	0.0499908	0.280333	0.444865	CDS; SATL1; SATL1 protein; Homo sapiens spermidine/spermine N1-acetyl transferase-like 1, mRNA (cDNA clone IMAGE:5295273), partial cds.
NM_032486	MGC3248	1.662	0.0298062	1.893	-0.183277	CDS; MGC3248; dynactin 4; Homo sapiens dynactin 4 (MGC3248), mRNA.
NM_005947		1.662	0.039158	0.478333	NA	CDS; MT1B; metallothionein 1B; Homo sapiens metallothionein 1B (functional) (MT1B), mRNA.
NM_175874	MGC47869	1.66	0.00939868	2.685	-0.109634	CDS; MGC47869; hypothetical protein MGC47869; Homo sapiens hypothetical protein MGC47869 (MGC47869), mRNA.
M85289	HSPG2	1.66	0.0249454	1.57633	-0.71833	CDS; HSPG2; heparan sulfate proteoglycan; Human heparan sulfate proteoglycan (HSPG2) mRNA, complete cds.
NM_152266	MGC32020	1.658	0.0403586	1.39	-0.561819	CDS; MGC32020; hypothetical protein MGC32020; Homo sapiens hypothetical protein MGC32020 (MGC32020), mRNA.
NM_021729	VPS11	1.65733	0.0381051	1.612	1.01396	CDS; VPS11; vacuolar protein sorting 11 (yeast homolog); Homo sapiens vacuolar protein sorting 11 (yeast) (VPS11), mRNA.
BC025748		1.65667	0.0161993	1.29867	NA	CDS; FLJ10560; hypothetical protein FLJ10560; Homo sapiens hypothetical protein FLJ10560, mRNA (cDNA clone MGC:34302 IMAGE:5200082), complete cds.
BC008131		1.656	0.00346885	1.067	NA	CDS; LOC142937; LOC142937 protein; Homo sapiens hypothetical protein BC008131, mRNA (cDNA clone MGC:17501 IMAGE:3454038), complete cds.
BC032735	RBM4	1.65467	0.0190618	1.614	-0.2983	CDS; RBM4; RNA binding motif protein 4; Homo sapiens RNA binding motif protein 4, mRNA (cDNA clone MGC:45319 IMAGE:5540605), complete cds.
NM_017924	C14orf119	1.654	0.00450963	2.02467	-0.0597338	CDS; C14orf119; chromosome 14 open reading frame 119; Homo sapiens chromosome 14 open reading frame 119 (C14orf119), mRNA.
NM_001001660	LOC144363	1.65267	0.0158271	1.35533	2.19425	CDS; LOC144363; hypothetical protein LOC144363; Homo sapiens hypothetical protein LOC144363 (LOC144363), mRNA.
NM_031446	C18orf21	1.652	0.00456557	1.469	-0.125872	CDS; C18orf21; chromosome 18 open reading frame 21; Homo sapiens chromosome 18 open reading frame 21 (C18orf21), mRNA.
NM_152991	EED	1.652	0.014138	2.00033	-1.19108	CDS; EED; embryonic ectoderm development isoform b; Homo sapiens embryonic ectoderm development (EED), transcript variant 2, mRNA.
NM_013398	ZNF224	1.65133	0.0102219	1.79833	0.503323	CDS; ZNF224; zinc finger protein 224; Homo sapiens zinc finger protein 224 (ZNF224), mRNA.
AB018269		1.64933	0.00530336	0.810333	NA	CDS; KIAA0726; KIAA0726 protein; Homo sapiens mRNA for KIAA0726 protein, partial cds.
NM_006331	C2F	1.64933	0.024268	2.263	-1.09949	CDS; C2F; C2f protein; Homo sapiens C2f protein (C2F), mRNA.
NM_007149	ZNF184	1.64533	0.031466	0.835333	0.160909	CDS; ZNF184; zinc finger protein 184 (Kruppel-like); Homo sapiens zinc finger protein 184 (Kruppel-like) (ZNF184), mRNA.
NM_052911	ESCO1	1.64467	0.0195999	1.576	0.591443	CDS; EFO1; establishment factor-like protein; Homo sapiens establishment factor-like protein (EFO1), mRNA.
NM_145261	DNAJC19	1.64467	0.0479097	1.66067	-0.613638	CDS; TIM14; homolog of yeast TIM14 isoform a; Homo sapiens homolog of yeast TIM14 (TIM14), transcript variant 1, mRNA.
NM_078467	CDKN1A	1.64	0.0010011	1.42967	3.17467	CDS; CDKN1A; cyclin-dependent kinase inhibitor 1A; Homo sapiens cyclin-dependent kinase inhibitor 1A (p21, Cip1) (CDKN1A), transcript variant 2, mRNA.
AK022862		1.636	0.0166842	0.773	NA	CDS; N/A; N/A; Homo sapiens cDNA FLJ12800 fis, clone NT2RP2002079, weakly similar to HISTONE H1, GONADAL.
BC027951	C20orf32	1.63533	0.0244843	0.183	0.0980048	CDS; C20orf32; C20orf32 protein; Homo sapiens chromosome 20 open reading frame 32, mRNA (cDNA clone MGC:34259 IMAGE:5205865), complete cds.
BC016145	DLX4	1.63467	0.0300929	1.56767	1.48937	CDS; DLX4; distal-less homeobox 4, isoform a; Homo sapiens distal-less homeobox 4, transcript variant 1, mRNA (cDNA clone MGC:9448 IMAGE:3907376), complete cds.
NM_024573	C6orf211	1.63467	0.00711655	1.36467	0.322774	CDS; C6orf211; chromosome 6 open reading frame 211; Homo sapiens chromosome 6 open reading frame 211 (C6orf211), mRNA.
NM_032317	WBSCR18	1.63333	0.0177691	2.09033	-0.0912117	CDS; WBSCR18; Williams Beuren syndrome chromosome region 18; Homo sapiens Williams Beuren syndrome chromosome region 18 (WBSCR18), mRNA.
NM_020199	C5orf15	1.63333	0.0437122	1.712	0.303382	CDS; C5orf15; chromosome 5 open reading frame 15; Homo sapiens chromosome 5 open reading frame 15 (C5orf15), mRNA.
BC004916	MGC4767	1.63267	0.0281932	1.74367	0.738725	CDS; MGC4767; MGC4767 protein; Homo sapiens hypothetical protein MGC4767, mRNA (cDNA clone IMAGE:3538702), partial cds.
NM_031469	SH3BGRL2	1.63267	0.00493699	1.407	0.427848	CDS; SH3BGRL2; SH3 domain binding glutamic acid-rich protein like 2; Homo sapiens SH3 domain binding glutamic acid-rich protein like 2 (SH3BGRL2), mRNA.
NM_152550	SH3RF2	1.632	0.0089142	1.769	2.32264	CDS; SH3RF2; SH3 domain containing ring finger 2; Homo sapiens SH3 domain containing ring finger 2 (SH3RF2), mRNA.
NM_207467	FLJ35530	1.63133	0.00644104	1.916	0.0637576	CDS; FLJ35530; FLJ35530 protein; Homo sapiens FLJ35530 protein (FLJ35530), mRNA.
NM_017490	MARK2	1.62933	0.0296118	2.10633	0.0645772	CDS; MARK2; MAP/microtubule affinity-regulating kinase 2 isoform a; Homo sapiens MAP/microtubule affinity-regulating kinase 2 (MARK2), transcript variant 1, mRNA.
NM_006038	SPATA2	1.62867	0.00302358	2.08833	0.737523	CDS; SPATA2; spermatogenesis associated 2; Homo sapiens spermatogenesis associated 2 (SPATA2), mRNA.
AK056283		1.62733	0.0366524	1.27433	NA	CDS; N/A; N/A; Homo sapiens cDNA FLJ31721 fis, clone NT2RI2006667.
NM_016146	TRAPPC4	1.62533	0.0358977	2.32867	-0.158577	CDS; TRAPPC4; trafficking protein particle complex 4; Homo sapiens trafficking protein particle complex 4 (TRAPPC4), mRNA.
NM_016408	CDK5RAP1	1.62467	0.0378044	1.691	-0.98496	CDS; CDK5RAP1; CDK5 regulatory subunit associated protein 1 isoform a; Homo sapiens CDK5 regulatory subunit associated protein 1 (CDK5RAP1), transcript variant 1, mRNA.
BC005378	C4BPB	1.624	0.0470038	0.738333	0.643596	CDS; C4BPB; complement component 4 binding protein, beta; Homo sapiens complement component 4 binding protein, beta, mRNA (cDNA clone MGC:12494 IMAGE:3934453), complete cds.
NM_000178	GSS	1.624	0.0230719	1.84833	-0.172323	CDS; GSS; glutathione synthetase; Homo sapiens glutathione synthetase (GSS), mRNA.
NM_170781	PPP1R11	1.62067	0.0233603	1.38233	0.248204	CDS; PPP1R11; protein phosphatase 1, regulatory (inhibitor) subunit 11 isoform 2; Homo sapiens protein phosphatase 1, regulatory (inhibitor) subunit 11 (PPP1R11), transcript variant 2, mRNA.
NM_194271	RNF34	1.61867	0.000685673	1.922	-0.59287	CDS; RNF34; ring finger protein 34 isoform 1; Homo sapiens ring finger protein 34 (RNF34), transcript variant 1, mRNA.
NM_016315	GULP1	1.618	0.0320905	2.08233	-0.234704	CDS; GULP1; GULP, engulfment adaptor PTB domain containing 1; Homo sapiens GULP, engulfment adaptor PTB domain containing 1 (GULP1), mRNA.
NM_015172	BAT2D1	1.616	0.0165645	2.02667	-0.539383	CDS; XTP2; HBxAg transactivated protein 2; Homo sapiens HBxAg transactivated protein 2 (XTP2), mRNA.
AB037776		1.614	0.0285171	1.695	NA	CDS; KIAA1355; KIAA1355 protein; Homo sapiens mRNA for KIAA1355 protein, partial cds.
AK126250		1.61267	0.00418605	0.651	NA	CDS; N/A; N/A; Homo sapiens cDNA FLJ44262 fis, clone TLIVE2002336, weakly similar to Mus musculus ectonucleotide pyrophosphatase/phosphodiesterase 5 (Enpp5).
NM_015831	ACHE	1.61133	0.0438566	0.844667	-0.11667	CDS; ACHE; acetylcholinesterase isoform E4-E5 precursor; Homo sapiens acetylcholinesterase (YT blood group) (ACHE), transcript variant E4-E5, mRNA.
NM_015149	RGL1	1.61067	0.0126936	1.93167	1.33197	CDS; RGL1; ral guanine nucleotide dissociation stimulator-like 1; Homo sapiens ral guanine nucleotide dissociation stimulator-like 1 (RGL1), mRNA.
NM_025247	ACAD10	1.61067	0.00326638	1.92333	0.816651	CDS; ACAD10; acyl-Coenzyme A dehydrogenase family, member 10; Homo sapiens acyl-Coenzyme A dehydrogenase family, member 10 (ACAD10), mRNA.
NM_031211	LAT1-3TM	1.61	0.00360479	1.281	-0.550772	CDS; LAT1-3TM; LAT1-3TM protein; Homo sapiens LAT1-3TM protein (LAT1-3TM), mRNA.
NM_017700	FLJ20184	1.60867	0.0211724	1.06033	-0.114113	CDS; FLJ20184; hypothetical protein FLJ20184; Homo sapiens hypothetical protein FLJ20184 (FLJ20184), mRNA.
AK074140		1.60867	0.0171556	2.22167	NA	CDS; FLJ00213; FLJ00213 protein; Homo sapiens mRNA for FLJ00213 protein.
NM_003660	PPFIA3	1.60733	0.0210112	1.589	0.158866	CDS; PPFIA3; PTPRF interacting protein alpha 3; Homo sapiens protein tyrosine phosphatase, receptor type, f polypeptide (PTPRF), interacting protein (liprin), alpha 3 (PPFIA3), mRNA.
AK001761		1.60667	0.00453266	1.388	NA	CDS; N/A; N/A; Homo sapiens cDNA FLJ10899 fis, clone NT2RP5003506.
NM_006630		1.60267	0.0286137	1.60567	NA	CDS; ZNF234; zinc finger protein 234; Homo sapiens zinc finger protein 234 (ZNF234), mRNA.
NM_005238	ETS1	1.602	0.0293059	1.35233	-2.40972	CDS; ETS1; v-ets erythroblastosis virus E26 oncogene homolog 1; Homo sapiens v-ets erythroblastosis virus E26 oncogene homolog 1 (avian) (ETS1), mRNA.
BC030833	NDUFS1	1.60133	0.00517144	1.838	0.0856201	CDS; NDUFS1; NADH dehydrogenase (ubiquinone) Fe-S protein 1, 75kDa, precursor; Homo sapiens NADH dehydrogenase (ubiquinone) Fe-S protein 1, 75kDa (NADH-coenzyme Q reductase), mRNA (cDNA clone MGC:26839 IMAGE:4819912), complete cds.
NM_020401	NUP107	1.59667	0.0117096	1.23633	-1.81996	CDS; NUP107; nuclear pore complex protein; Homo sapiens nucleoporin 107kDa (NUP107), mRNA.
NM_175883	OR7D2	1.59533	0.0417784	0.110333	0.0740378	CDS; OR7D2; olfactory receptor, family 7, subfamily D, member 2; Homo sapiens olfactory receptor, family 7, subfamily D, member 2 (OR7D2), mRNA.
AB079074		1.59333	0.00445882	0.635333	NA	CDS; ali 1; alivin 1; Homo sapiens ali 1 mRNA for alivin 1, partial cds.
BC001629	HIST2H2AA	1.592	0.0280304	2.03867	2.16033	CDS; HIST2H2AA; H2A histone family, member O; Homo sapiens histone 2, H2aa, mRNA (cDNA clone MGC:2238 IMAGE:3536984), complete cds.
NM_007348	ATF6	1.59133	0.0319972	1.59933	0.858226	CDS; ATF6; activating transcription factor 6; Homo sapiens activating transcription factor 6 (ATF6), mRNA.
BC001629	HIST2H2AA	1.59067	0.0302215	2.04733	2.16033	CDS; HIST2H2AA; H2A histone family, member O; Homo sapiens histone 2, H2aa, mRNA (cDNA clone MGC:2238 IMAGE:3536984), complete cds.
AK128797		1.58867	0.00989844	1.08833	NA	CDS; N/A; N/A; Homo sapiens cDNA FLJ45585 fis, clone BRTHA3013882.
BC040008	TPT1	1.588	0.00696302	1.849	0.295427	CDS; TPT1; TPT1 protein; Homo sapiens tumor protein, translationally-controlled 1, mRNA (cDNA clone IMAGE:5219529), complete cds.
BC069048		1.58667	0.00320397	1.93767	NA	CDS; N/A; Unknown (protein for MGC:78451); Homo sapiens cDNA clone MGC:78451 IMAGE:4111322, complete cds.
NM_020186	ACN9	1.58333	0.0498825	1.36	-1.06809	CDS; ACN9; ACN9 homolog; Homo sapiens ACN9 homolog (S. cerevisiae) (ACN9), mRNA.
NM_002653	PITX1	1.58267	0.0146021	1.584	-1.21229	CDS; PITX1; paired-like homeodomain transcription factor 1; Homo sapiens paired-like homeodomain transcription factor 1 (PITX1), mRNA.
NM_018473	THEM2	1.58267	0.0203384	2.07833	0.496187	CDS; THEM2; thioesterase superfamily member 2; Homo sapiens thioesterase superfamily member 2 (THEM2), mRNA.
NM_002419	MAP3K11	1.58133	0.0376479	2.14	1.32846	CDS; MAP3K11; mitogen-activated protein kinase kinase kinase 11; Homo sapiens mitogen-activated protein kinase kinase kinase 11 (MAP3K11), mRNA.
NM_001946	DUSP6	1.58067	0.0101064	1.85267	0.632127	CDS; DUSP6; dual specificity phosphatase 6 isoform a; Homo sapiens dual specificity phosphatase 6 (DUSP6), transcript variant 1, mRNA.
NM_002716	PPP2R1B	1.57867	0.0149121	2.22267	-1.71018	CDS; PPP2R1B; beta isoform of regulatory subunit A, protein phosphatase 2 isoform a; Homo sapiens protein phosphatase 2 (formerly 2A), regulatory subunit A (PR 65), beta isoform (PPP2R1B), transcript variant 1, mRNA.
NM_000488	SERPINC1	1.57867	0.0142958	0.482	4.91991	CDS; SERPINC1; serine (or cysteine) proteinase inhibitor, clade C (antithrombin), member 1; Homo sapiens serine (or cysteine) proteinase inhibitor, clade C (antithrombin), member 1 (SERPINC1), mRNA.
BC006526	SCNN1A	1.578	0.0374818	1.481	0.735743	CDS; SCNN1A; SCNN1A protein; Homo sapiens sodium channel, nonvoltage-gated 1 alpha, mRNA (cDNA clone IMAGE:3936903), partial cds.
NM_178126	LOC162427	1.57533	0.00252376	2.19533	1.08066	CDS; LOC162427; hypothetical protein LOC162427; Homo sapiens hypothetical protein LOC162427 (LOC162427), mRNA.
AK074031		1.57533	0.00263908	0.969333	NA	CDS; FLJ00072; FLJ00072 protein; Homo sapiens mRNA for FLJ00072 protein.
NM_004294	MTRF1	1.57133	0.0403376	1.17367	0.771542	CDS; MTRF1; mitochondrial translational release factor 1; Homo sapiens mitochondrial translational release factor 1 (MTRF1), nuclear gene encoding mitochondrial protein, mRNA.
NM_031212	SLC25A28	1.57	0.0479064	1.407	-0.223129	CDS; SLC25A28; solute carrier family 25, member 28; Homo sapiens solute carrier family 25, member 28 (SLC25A28), mRNA.
NM_001605	AARS	1.56933	0.0132928	1.35733	-0.683494	CDS; AARS; alanyl-tRNA synthetase; Homo sapiens alanyl-tRNA synthetase (AARS), mRNA.
AK075436		1.56933	0.000191902	1.93067	NA	CDS; N/A; N/A; Homo sapiens cDNA PSEC0127 fis, clone PLACE1003724.
AF087884		1.56867	0.0366744	2.19567	NA	CDS; N/A; RNF3A-2; Homo sapiens RNF3A-2 mRNA, complete cds.
NM_153268	PLCXD2	1.56867	0.0246185	1.09333	2.49303	CDS; PLCXD2; phosphatidylinositol-specific phospholipase C, X domain containing 2; Homo sapiens phosphatidylinositol-specific phospholipase C, X domain containing 2 (PLCXD2), mRNA.
NM_013995	LAMP2	1.56667	0.0472726	1.77333	1.76029	CDS; LAMP2; lysosomal-associated membrane protein 2 precursor; Homo sapiens lysosomal-associated membrane protein 2 (LAMP2), transcript variant LAMP2B, mRNA.
NM_031479	INHBE	1.56533	0.0132316	1.043	-1.02991	CDS; INHBE; activin beta E; Homo sapiens inhibin, beta E (INHBE), mRNA.
NM_005842	SPRY2	1.56467	0.0267535	1.29367	-1.09779	CDS; SPRY2; sprouty 2; Homo sapiens sprouty homolog 2 (Drosophila) (SPRY2), mRNA.
NM_013314	BLNK	1.56467	0.0274291	0.424	1.04291	CDS; BLNK; B-cell linker; Homo sapiens B-cell linker (BLNK), mRNA.
NM_018453	C14orf11	1.56333	0.031564	1.67533	1.09965	CDS; C14orf11; chromosome 14 open reading frame 11; Homo sapiens chromosome 14 open reading frame 11 (C14orf11), mRNA.
NM_021945	C6orf85	1.56267	0.000513646	0.482667	1.69977	CDS; C6orf85; ion transporter protein; Homo sapiens chromosome 6 open reading frame 85 (C6orf85), mRNA.
NM_006232	POLR2H	1.56267	0.0061913	2.31067	-0.0724114	CDS; POLR2H; RNA polymerase II, polypeptide H; Homo sapiens polymerase (RNA) II (DNA directed) polypeptide H (POLR2H), mRNA.
NM_021831	FLJ21839	1.562	0.0137909	1.31533	-0.211227	CDS; FLJ21839; hypothetical protein FLJ21839; Homo sapiens hypothetical protein FLJ21839 (FLJ21839), mRNA.
NM_024675	FLJ21816	1.56133	0.0155397	1.85033	0.205534	CDS; FLJ21816; hypothetical protein FLJ21816; Homo sapiens hypothetical protein FLJ21816 (FLJ21816), mRNA.
NM_016327	UPB1	1.55867	0.0275251	1.30333	2.26955	CDS; UPB1; beta-ureidopropionase; Homo sapiens ureidopropionase, beta (UPB1), mRNA.
NM_173680	MGC33584	1.55733	0.0470148	1.43267	0.68794	CDS; MGC33584; hypothetical protein MGC33584; Homo sapiens hypothetical protein MGC33584 (MGC33584), mRNA.
NM_020390	EIF5A2	1.55667	0.0307164	1.49433	-0.877445	CDS; EIF5A2; eIF-5A2 protein; Homo sapiens eukaryotic translation initiation factor 5A2 (EIF5A2), mRNA.
AK096000		1.55667	0.000514865	0.307	NA	CDS; N/A; N/A; Homo sapiens cDNA FLJ38681 fis, clone KIDNE2000678.
BC032998	MANSC1	1.556	0.022449	1.33567	-0.193299	CDS; MANSC1; MANSC domain containing 1; Homo sapiens MANSC domain containing 1, mRNA (cDNA clone MGC:26021 IMAGE:4824116), complete cds.
NM_001003940	BMF	1.55267	0.0337562	1.26233	1.688	CDS; BMF; Bcl2 modifying factor isoform bmf-1; Homo sapiens Bcl2 modifying factor (BMF), transcript variant 1, mRNA.
NM_182523	MGC61571	1.55133	0.00659693	1.35433	-1.05719	CDS; MGC61571; hypothetical protein MGC61571; Homo sapiens hypothetical protein MGC61571 (MGC61571), mRNA.
NM_004273	CHST3	1.55	0.0337099	2.15133	1.372	CDS; CHST3; carbohydrate (chondroitin 6) sulfotransferase 3; Homo sapiens carbohydrate (chondroitin 6) sulfotransferase 3 (CHST3), mRNA.
NM_006924	SFRS1	1.55	0.018607	2.09	-1.52632	CDS; SFRS1; splicing factor, arginine/serine-rich 1 (splicing factor 2, alternate splicing factor); Homo sapiens splicing factor, arginine/serine-rich 1 (splicing factor 2, alternate splicing factor) (SFRS1), mRNA.
AK092271		1.54667	0.0144133	1.53167	NA	CDS; N/A; N/A; Homo sapiens cDNA FLJ34952 fis, clone NTONG2000531.
NM_003311	PHLDA2	1.54533	0.0062735	1.82033	-2.48105	CDS; PHLDA2; pleckstrin homology-like domain family A member 2; Homo sapiens pleckstrin homology-like domain, family A, member 2 (PHLDA2), mRNA.
D87449		1.54067	0.00523074	1.41067	NA	CDS; KIAA0260; N/A; Human mRNA for KIAA0260 gene, partial cds.
NM_152350	MGC40157	1.54	0.0250071	2.06133	1.52552	CDS; MGC40157; hypothetical protein MGC40157; Homo sapiens hypothetical protein MGC40157 (MGC40157), mRNA.
AF385926	PCCA	1.54	0.0314029	1.53933	0.44148	CDS; PCCA; propionyl-CoA carboxylase alpha subunit; Homo sapiens propionyl-CoA carboxylase alpha subunit (PCCA) mRNA, complete cds; nuclear gene for mitochondrial product.
NM_025230	WDR23	1.53933	0.000200293	1.43133	1.38617	CDS; WDR23; WD repeat domain 23 isoform 1; Homo sapiens WD repeat domain 23 (WDR23), transcript variant 1, mRNA.
AB023188		1.532	0.00793884	1.74233	NA	CDS; KIAA0971; KIAA0971 protein; Homo sapiens mRNA for KIAA0971 protein, partial cds.
BC001449	HNRPR	1.532	0.0455695	1.67833	-0.931629	CDS; HNRPR; HNRPR protein; Homo sapiens heterogeneous nuclear ribonucleoprotein R, mRNA (cDNA clone MGC:2039 IMAGE:3139052), complete cds.
NM_013247	PRSS25	1.53133	0.0288489	2.174	1.47326	CDS; PRSS25; protease, serine, 25 isoform 1 preproprotein; Homo sapiens protease, serine, 25 (PRSS25), nuclear gene encoding mitochondrial protein, transcript variant 1, mRNA.
NM_020861	ZBTB2	1.52933	0.0389063	1.54167	-0.726534	CDS; ZBTB2; zinc finger and BTB domain containing 2; Homo sapiens zinc finger and BTB domain containing 2 (ZBTB2), mRNA.
NM_004447	EPS8	1.52933	0.0362602	1.488	1.24513	CDS; EPS8; epidermal growth factor receptor pathway substrate 8; Homo sapiens epidermal growth factor receptor pathway substrate 8 (EPS8), mRNA.
NM_144977	FAM31B	1.52867	0.0465296	1.208	0.794186	CDS; FAM31B; family with sequence similarity 31, member B; Homo sapiens family with sequence similarity 31, member B (FAM31B), mRNA.
NM_016470	C20orf111	1.52733	0.0220668	1.67767	0.407377	CDS; C20orf111; chromosome 20 open reading frame 111; Homo sapiens chromosome 20 open reading frame 111 (C20orf111), mRNA.
NM_000305	PON2	1.52467	0.0179068	1.13733	0.566171	CDS; PON2; paraoxonase 2; Homo sapiens paraoxonase 2 (PON2), mRNA.
AK126937		1.524	0.00379463	1.622	NA	CDS; N/A; N/A; Homo sapiens cDNA FLJ44990 fis, clone BRAWH3008559.
NM_015885	PCF11	1.52267	0.00600056	2.04333	0.708621	CDS; PCF11; pre-mRNA cleavage complex II protein Pcf11; Homo sapiens pre-mRNA cleavage complex II protein Pcf11 (PCF11), mRNA.
BC068999		1.52067	0.0493784	1.59767	NA	CDS; N/A; Unknown (protein for IMAGE:5093011); Homo sapiens cDNA clone IMAGE:5093011, partial cds.
NM_030756	TCF7L2	1.52	0.0367784	1.23833	1.1231	CDS; TCF7L2; transcription factor 7-like 2 (T-cell specific, HMG-box); Homo sapiens transcription factor 7-like 2 (T-cell specific, HMG-box) (TCF7L2), mRNA.
NM_002634	PHB	1.51933	0.0151443	1.72833	-1.47551	CDS; PHB; prohibitin; Homo sapiens prohibitin (PHB), mRNA.
D87942	FUT2	1.51867	0.00695413	1.27767	1.30231	CDS; FUT2; alpha(1,2)fucosyltransferase; Homo sapiens mRNA for alpha(1,2)fucosyltransferase, complete cds.
AF026246		1.51733	0.0016121	-1.284	NA	CDS; env; HERV-E envelope glycoprotein; Homo sapiens mRNA containing human endogenous retrovirus H and human endogenous retrovirus E sequences.
NM_133645	MTO1	1.51733	0.0458235	1.75767	0.191364	CDS; MTO1; mitochondrial translation optimization 1 homolog isoform IV; Homo sapiens mitochondrial translation optimization 1 homolog (S. cerevisiae) (MTO1), mRNA.
NM_198396	CACNA1G	1.51733	0.0242496	0.948	0.154363	CDS; CACNA1G; voltage-dependent calcium channel alpha 1G subunit isoform 3; Homo sapiens calcium channel, voltage-dependent, alpha 1G subunit (CACNA1G), transcript variant 3, mRNA.
NM_139283	TA-PP2C	1.51667	0.00953527	1.074	-0.0555646	CDS; TA-PP2C; T-cell activation protein phosphatase 2C; Homo sapiens T-cell activation protein phosphatase 2C (TA-PP2C), mRNA.
NM_017969	FLJ10006	1.516	0.0117757	1.68	0.112717	CDS; FLJ10006; hypothetical protein FLJ10006; Homo sapiens hypothetical protein FLJ10006 (FLJ10006), mRNA.
AL137714		1.516	0.0444845	1.90033	NA	CDS; DKFZp434K1323; hypothetical protein; Homo sapiens mRNA; cDNA DKFZp434K1323 (from clone DKFZp434K1323).
AK057462		1.51333	0.0397377	0.453333	NA	CDS; N/A; N/A; Homo sapiens cDNA FLJ32900 fis, clone TESTI2005492.
NM_005391	PDK3	1.51267	0.0193847	1.04567	0.351626	CDS; PDK3; pyruvate dehydrogenase kinase, isoenzyme 3; Homo sapiens pyruvate dehydrogenase kinase, isoenzyme 3 (PDK3), mRNA.
AK127751		1.512	0.0205557	0.24	NA	CDS; N/A; N/A; Homo sapiens cDNA FLJ45851 fis, clone OCBBF2018229.
AK126160		1.51	0.00627801	1.17833	NA	CDS; N/A; N/A; Homo sapiens cDNA FLJ44172 fis, clone THYMU2036085.
BC066366	RAB2B	1.51	0.0118531	1.95667	0.653364	CDS; RAB2B; RAB2B protein; Homo sapiens RAB2B, member RAS oncogene family, mRNA (cDNA clone MGC:61822 IMAGE:6618093), complete cds.
NM_015510	DKFZp566O084	1.50933	0.023566	1.76933	0.326313	CDS; DKFZp566O084; DKFZP566O084 protein; Homo sapiens DKFZP566O084 protein (DKFZp566O084), mRNA.
AB015051		1.50867	0.033254	1.633	NA	CDS; N/A; Daxx; Homo sapiens mRNA for Daxx, complete cds.
NM_012399	PITPNB	1.508	0.019932	1.98967	-0.962785	CDS; PITPNB; phosphatidylinositol transfer protein, beta; Homo sapiens phosphatidylinositol transfer protein, beta (PITPNB), mRNA.
NM_198447	GOLT1A	1.50667	0.0365435	0.764	3.13749	CDS; FLJ42654; FLJ42654 protein; Homo sapiens FLJ42654 protein (FLJ42654), mRNA.
NM_207330	NPAL1	1.50667	0.0313699	1.78467	0.0343151	CDS; LOC152519; hypothetical protein LOC152519; Homo sapiens hypothetical protein LOC152519 (LOC152519), mRNA.
NM_018133	RNF184	1.50533	0.0212512	1.84467	-0.439698	CDS; FLJ10546; hypothetical protein FLJ10546; Homo sapiens hypothetical protein FLJ10546 (FLJ10546), mRNA.
NM_152989	SOX5	1.50533	0.0409629	1.628	0.860095	CDS; SOX5; SRY (sex determining region Y)-box 5 isoform b; Homo sapiens SRY (sex determining region Y)-box 5 (SOX5), transcript variant 2, mRNA.
NM_033177	BAT4	1.50533	0.0146594	2.18933	0.875733	CDS; BAT4; HLA-B associated transcript 4; Homo sapiens HLA-B associated transcript 4 (BAT4), mRNA.
NM_033281	MRPS36	1.50333	0.0471819	1.50467	0.656347	CDS; MRPS36; mitochondrial ribosomal protein S36; Homo sapiens mitochondrial ribosomal protein S36 (MRPS36), nuclear gene encoding mitochondrial protein, mRNA.
NM_018463	MDS028	1.50333	0.00531842	1.872	-0.76252	CDS; MDS028; uncharacterized hematopoietic stem/progenitor cells protein MDS028; Homo sapiens uncharacterized hematopoietic stem/progenitor cells protein MDS028 (MDS028), mRNA.
AL136852		1.50333	0.00840285	1.01867	NA	CDS; DKFZp434E2135; hypothetical protein; Homo sapiens mRNA; cDNA DKFZp434E2135 (from clone DKFZp434E2135).
U60666		1.50267	0.042775	1.61333	NA	CDS; TSLRP; testis specific leucine rich repeat protein; Human testis specific leucine rich repeat protein (TSLRP), complete cds.
NM_024814	CBLL1	1.50067	0.0320342	1.881	0.296766	CDS; CBLL1; Cas-Br-M (murine) ecotropic retroviral transforming sequence-like 1; Homo sapiens Cas-Br-M (murine) ecotropic retroviral transforming sequence-like 1 (CBLL1), mRNA.
NM_014317	TPRT	1.49933	0.016921	1.48433	-2.73038	CDS; TPRT; trans-prenyltransferase; Homo sapiens trans-prenyltransferase (TPRT), mRNA.
AK074087		1.49867	0.0364723	2.24233	NA	CDS; FLJ00158; FLJ00158 protein; Homo sapiens mRNA for FLJ00158 protein.
NM_006889	CD86	1.496	0.0149341	-0.251	0.0574745	CDS; CD86; CD86 antigen isoform 2 precursor; Homo sapiens CD86 antigen (CD28 antigen ligand 2, B7-2 antigen) (CD86), transcript variant 2, mRNA.
NM_003094	SNRPE	1.49533	0.0486273	2.01267	-0.908145	CDS; SNRPE; small nuclear ribonucleoprotein polypeptide E; Homo sapiens small nuclear ribonucleoprotein polypeptide E (SNRPE), mRNA.
NM_007105	SLC22A1LS	1.49333	0.0298362	1.254	1.24732	CDS; SLC22A1LS; solute carrier family 22 (organic cation transporter), member 1-like antisense; Homo sapiens solute carrier family 22 (organic cation transporter), member 1-like antisense (SLC22A1LS), mRNA.
NM_001277	CHKA	1.49267	0.0201218	1.89233	0.901334	CDS; CHKA; choline kinase alpha isoform a; Homo sapiens choline kinase alpha (CHKA), transcript variant 1, mRNA.
NM_022780	FLJ13910	1.492	0.00958595	1.90133	1.16215	CDS; FLJ13910; hypothetical protein FLJ13910; Homo sapiens hypothetical protein FLJ13910 (FLJ13910), mRNA.
AB007943		1.492	0.0149626	1.37467	NA	CDS; KIAA0474; KIAA0474 protein; Homo sapiens mRNA for KIAA0474 protein, partial cds.
NM_005509	DMXL1	1.48933	0.0441933	1.593	0.880544	CDS; DMXL1; Dmx-like 1; Homo sapiens Dmx-like 1 (DMXL1), mRNA.
NM_016275	SELT	1.48867	0.0404667	1.57133	-0.0313203	CDS; SELT; selenoprotein T; Homo sapiens selenoprotein T (SELT), mRNA.
NM_003761	VAMP8	1.488	0.0249449	1.50767	1.24564	CDS; VAMP8; vesicle-associated membrane protein 8; Homo sapiens vesicle-associated membrane protein 8 (endobrevin) (VAMP8), mRNA.
BC034762	GOSR2	1.48733	0.0324991	1.67333	-0.264198	CDS; GOSR2; GOSR2 protein; Homo sapiens golgi SNAP receptor complex member 2, mRNA (cDNA clone MGC:35391 IMAGE:5185659), complete cds.
NM_001859	SLC31A1	1.48533	0.0251919	2.093	0.890473	CDS; SLC31A1; solute carrier family 31 (copper transporters), member 1; Homo sapiens solute carrier family 31 (copper transporters), member 1 (SLC31A1), mRNA.
NM_002292	LAMB2	1.48533	0.00670816	2.09033	2.55166	CDS; LAMB2; laminin, beta 2 precursor; Homo sapiens laminin, beta 2 (laminin S) (LAMB2), mRNA.
NM_006242	PPP1R3D	1.48533	0.0306959	1.76733	0.456513	CDS; PPP1R3D; protein phosphatase 1, regulatory subunit 3D; Homo sapiens protein phosphatase 1, regulatory subunit 3D (PPP1R3D), mRNA.
AF275800		1.48533	0.00223622	2.11533	NA	CDS; N/A; PNAS-104; Homo sapiens PNAS-104 mRNA, complete cds.
BC023518	HSPE1	1.48467	0.00196436	2.247	-1.04042	CDS; HSPE1; heat shock 10kDa protein 1 (chaperonin 10); Homo sapiens heat shock 10kDa protein 1 (chaperonin 10), mRNA (cDNA clone MGC:12734 IMAGE:4304224), complete cds.
NM_000694	ALDH3B1	1.48467	0.0258414	1.59933	2.95192	CDS; ALDH3B1; aldehyde dehydrogenase 3B1; Homo sapiens aldehyde dehydrogenase 3 family, member B1 (ALDH3B1), mRNA.
NM_016328	GTF2IRD1	1.48333	0.00064634	2.01	1.19641	CDS; GTF2IRD1; GTF2I repeat domain containing 1 isoform 1; Homo sapiens GTF2I repeat domain containing 1 (GTF2IRD1), transcript variant 1, mRNA.
AB043702	FZD5	1.48267	0.00279861	2.154	-0.455277	CDS; FZD5; seven-transmembrane receptor Frizzled-5; Homo sapiens FZD5 mRNA for seven-transmembrane receptor Frizzled-5, complete cds.
NM_022466	ZNFN1A5	1.482	0.027782	1.77467	-0.115461	CDS; ZNFN1A5; zinc finger protein, subfamily 1A, 5; Homo sapiens zinc finger protein, subfamily 1A, 5 (ZNFN1A5), mRNA.
NM_031279	AGXT2L1	1.48067	0.0240298	0.835	0.254508	CDS; AGXT2L1; alanine-glyoxylate aminotransferase 2-like 1; Homo sapiens alanine-glyoxylate aminotransferase 2-like 1 (AGXT2L1), mRNA.
NM_003153	STAT6	1.47867	0.0240939	1.60567	0.72894	CDS; STAT6; signal transducer and activator of transcription 6; Homo sapiens signal transducer and activator of transcription 6, interleukin-4 induced (STAT6), mRNA.
NM_032607	CREB3L3	1.478	0.0188956	0.492333	1.92525	CDS; CREB3L3; cAMP responsive element binding protein 3-like 3; Homo sapiens cAMP responsive element binding protein 3-like 3 (CREB3L3), mRNA.
BC002601	NFKBIA	1.478	0.0490974	1.70067	-0.165696	CDS; NFKBIA; nuclear factor of kappa light polypeptide gene enhancer in B-cells inhibitor, alpha; Homo sapiens nuclear factor of kappa light polypeptide gene enhancer in B-cells inhibitor, alpha, mRNA (cDNA clone MGC:2289 IMAGE:3161686), complete cds.
NM_007043	HRB2	1.47733	0.00978989	0.817667	-1.44833	CDS; HRB2; HIV-1 rev binding protein 2; Homo sapiens HIV-1 rev binding protein 2 (HRB2), mRNA.
NM_022731	NUCKS1	1.476	0.0250182	1.758	-0.485376	CDS; NUCKS; nuclear ubiquitous casein kinase and cyclin-dependent kinase substrate; Homo sapiens nuclear ubiquitous casein kinase and cyclin-dependent kinase substrate (NUCKS), mRNA.
AK025747		1.474	0.0234552	-0.102333	NA	CDS; N/A; N/A; Homo sapiens cDNA: FLJ22094 fis, clone HEP16856.
NM_001739	CA5A	1.47267	0.0288275	0.964	-0.313436	CDS; CA5A; carbonic anhydrase VA, mitochondrial precursor; Homo sapiens carbonic anhydrase VA, mitochondrial (CA5A), nuclear gene encoding mitochondrial protein, mRNA.
AJ316534		1.46933	0.0269642	1.61867	NA	CDS; PRKWNK4; serine/threonine protein kinase; Homo sapiens mRNA for serine/threonine protein kinase (PRKWNK4 gene).
NM_005291	GPR17	1.46867	0.0396312	0.917667	-0.0550511	CDS; GPR17; G protein-coupled receptor 17; Homo sapiens G protein-coupled receptor 17 (GPR17), mRNA.
NM_021202	TP53INP2	1.46733	0.0183133	1.51167	2.11122	CDS; TP53INP2; tumor protein p53 inducible nuclear protein 2; Homo sapiens tumor protein p53 inducible nuclear protein 2 (TP53INP2), mRNA.
NM_020384	CLDN2	1.466	0.045676	0.711	-0.783989	CDS; CLDN2; claudin 2; Homo sapiens claudin 2 (CLDN2), mRNA.
NM_203438	C10orf4	1.46533	0.0289064	1.70067	-0.0639592	CDS; C10orf4; FRA10AC1 protein isoform FRA10AC1-3.3; Homo sapiens chromosome 10 open reading frame 4 (C10orf4), transcript variant FRA10AC1-3.3, mRNA.
NM_032895	MGC14376	1.46467	0.0280807	1.682	0.100931	CDS; MGC14376; hypothetical protein MGC14376; Homo sapiens hypothetical protein MGC14376 (MGC14376), transcript variant 1, mRNA.
NM_004071	CLK1	1.464	0.00182114	1.938	1.13744	CDS; CLK1; CDC-like kinase 1; Homo sapiens CDC-like kinase 1 (CLK1), mRNA.
BX641157		1.46333	0.0220325	2.21767	NA	CDS; DKFZp686I20227; hypothetical protein; Homo sapiens mRNA; cDNA DKFZp686I20227 (from clone DKFZp686I20227).
NM_004757	SCYE1	1.46333	0.00384993	2.13033	-0.631961	CDS; SCYE1; small inducible cytokine subfamily E, member 1; Homo sapiens small inducible cytokine subfamily E, member 1 (endothelial monocyte-activating) (SCYE1), mRNA.
AB033028		1.46267	0.00522448	0.97	NA	CDS; KIAA1202; KIAA1202 protein; Homo sapiens mRNA for KIAA1202 protein, partial cds.
NM_020320	RARSL	1.462	0.0229767	2.123	1.17188	CDS; RARSL; arginyl-tRNA synthetase-like; Homo sapiens arginyl-tRNA synthetase-like (RARSL), mRNA.
NM_018122	DARS2	1.46133	0.0494503	1.74433	-1.00144	CDS; FLJ10514; hypothetical protein FLJ10514; Homo sapiens hypothetical protein FLJ10514 (FLJ10514), mRNA.
NM_000253		1.46133	0.0467435	0.425667	NA	CDS; MTP; microsomal triglyceride transfer protein large subunit precursor; Homo sapiens microsomal triglyceride transfer protein (large polypeptide, 88kDa) (MTP), mRNA.
NM_004771	MMP20	1.45933	0.00880295	0.092	-0.118814	CDS; MMP20; matrix metalloproteinase 20 preproprotein; Homo sapiens matrix metalloproteinase 20 (enamelysin) (MMP20), mRNA.
AK026676		1.45933	0.034278		NA	CDS; N/A; N/A; Homo sapiens cDNA: FLJ23023 fis, clone LNG01678.
NM_032828	ZNF587	1.45933	0.034278	1.90033	-0.183642	CDS; ZNF587; zinc finger protein 587; Homo sapiens zinc finger protein 587 (ZNF587), mRNA.
NM_001959	EEF1B2	1.456	0.00365062	2.177	0.114358	CDS; EEF1B2; eukaryotic translation elongation factor 1 beta 2; Homo sapiens eukaryotic translation elongation factor 1 beta 2 (EEF1B2), transcript variant 1, mRNA.
NM_003216	TEF	1.45467	0.00131497	1.51467	1.59838	CDS; TEF; thyrotrophic embryonic factor; Homo sapiens thyrotrophic embryonic factor (TEF), mRNA.
NM_020159	SMARCAD1	1.454	0.000787433	1.61233	-0.94052	CDS; SMARCAD1; SWI/SNF-related, matrix-associated actin-dependent regulator of chromatin, subfamily a, containing DEAD/H box 1; Homo sapiens SWI/SNF-related, matrix-associated actin-dependent regulator of chromatin, subfamily a, containing DEAD/H box 1 (S
NM_018186	C1orf112	1.45267	0.0380906	1.808	-2.48296	CDS; FLJ10706; hypothetical protein FLJ10706; Homo sapiens hypothetical protein FLJ10706 (FLJ10706), mRNA.
AK000313		1.452	0.00492215	1.686	NA	CDS; N/A; N/A; Homo sapiens cDNA FLJ20306 fis, clone HEP06881.
BC066893	EEF1A1	1.452	0.0378988	2.11967	0.109586	CDS; EEF1A1; eukaryotic translation elongation factor 1 alpha 1; Homo sapiens eukaryotic translation elongation factor 1 alpha 1, mRNA (cDNA clone MGC:86979 IMAGE:4818863), complete cds.
NM_183057	VPS28	1.45133	0.00212101	1.73333	0.794316	CDS; VPS28; vacuolar protein sorting 28 isoform 2; Homo sapiens vacuolar protein sorting 28 (yeast) (VPS28), transcript variant 2, mRNA.
AF246705		1.45133	0.0447404	1.50133	NA	CDS; N/A; putative serine-rich protein; Homo sapiens putative serine-rich protein mRNA, partial cds.
NM_020130	C8orf4	1.45067	0.0048272	0.548333	-0.727503	CDS; C8orf4; chromosome 8 open reading frame 4; Homo sapiens chromosome 8 open reading frame 4 (C8orf4), mRNA.
NM_006010	ARMET	1.45067	0.0023355	2.019	-0.971641	CDS; ARMET; arginine-rich, mutated in early stage tumors; Homo sapiens arginine-rich, mutated in early stage tumors (ARMET), mRNA.
BC065555	TOMM70A	1.45067	0.0368553	1.75533	-0.0320978	CDS; TOMM70A; translocase of outer mitochondrial membrane 70 homolog A; Homo sapiens translocase of outer mitochondrial membrane 70 homolog A (yeast), mRNA (cDNA clone MGC:75021 IMAGE:6067022), complete cds.
AJ297365		1.44867	0.006651	1.40067	NA	CDS; N/A; hypothetical protein; Homo sapiens partial mRNA for hypothetical protein (ORF1), RZPD clone MPMGp800M05499Q3.
NM_180699	U1SNRNPBP	1.448	0.0382032	1.77333	0.107981	CDS; U1SNRNPBP; U11/U12 snRNP 35K isoform b; Homo sapiens U11/U12 snRNP 35K (U1SNRNPBP), transcript variant 3, mRNA.
BC056235		1.448	0.0363045	0.867333	NA	CDS; N/A; Unknown (protein for IMAGE:4612708); Homo sapiens cDNA clone IMAGE:4612708, complete cds.
NM_004849	APG5L	1.448	0.0432241	0.822333	0.286997	CDS; APG5L; APG5 autophagy 5-like; Homo sapiens APG5 autophagy 5-like (S. cerevisiae) (APG5L), mRNA.
BC028232		1.44733	0.0282026	2.05267	NA	CDS; N/A; Unknown (protein for IMAGE:5221276); Homo sapiens, clone IMAGE:5221276, mRNA, partial cds.
NM_002034	FUT5	1.446	0.00176211	0.269667	0.317445	CDS; FUT5; fucosyltransferase 5; Homo sapiens fucosyltransferase 5 (alpha (1,3) fucosyltransferase) (FUT5), mRNA.
BC017361		1.44467	0.00127675	1.37633	NA	CDS; N/A; Unknown (protein for MGC:29783); Homo sapiens cDNA clone MGC:29783 IMAGE:4647914, complete cds.
NM_020362	C1orf128	1.44267	0.0409679	1.661	-0.51754	CDS; HT014; thioredoxin family Trp26; Homo sapiens HT014 (HT014), mRNA.
NM_058241	CCNT2	1.44133	0.00779126	1.249	-0.234643	CDS; CCNT2; cyclin T2 isoform b; Homo sapiens cyclin T2 (CCNT2), transcript variant b, mRNA.
NM_024772	ZMYM1	1.44067	0.013225	2.06333	-1.01327	CDS; ZMYM1; zinc finger, MYM domain containing 1; Homo sapiens zinc finger, MYM domain containing 1 (ZMYM1), mRNA.
NM_024907	FBXO17	1.44067	0.0426667	1.433	1.63816	CDS; FBXO17; F-box protein FBG4 isoform 2; Homo sapiens F-box protein 17 (FBXO17), transcript variant 2, mRNA.
BC047584	UBE2R2	1.44	0.00247982	1.89367	0.822731	CDS; UBE2R2; ubiquitin-conjugating enzyme UBC3B; Homo sapiens ubiquitin-conjugating enzyme E2R 2, mRNA (cDNA clone MGC:48413 IMAGE:4827644), complete cds.
NM_152490	B3GALNT2	1.438	0.0391895	1.66833	-0.792011	CDS; MGC39558; hypothetical protein MGC39558; Homo sapiens beta 1,3-N-acetylgalactosaminyltransferase-II (MGC39558), mRNA.
NM_021242	MID1IP1	1.43533	0.0453013	1.452	1.08557	CDS; MID1IP1; MID1 interacting G12-like protein; Homo sapiens MID1 interacting protein 1 (gastrulation specific G12-like (zebrafish)) (MID1IP1), mRNA.
AK000886		1.43533	0.046842	1.43033	NA	CDS; N/A; N/A; Homo sapiens cDNA FLJ10024 fis, clone HEMBA1000636.
NM_181837	ORC3L	1.43467	0.0391348	1.97	-1.00855	CDS; ORC3L; origin recognition complex, subunit 3 isoform 1; Homo sapiens origin recognition complex, subunit 3-like (yeast) (ORC3L), transcript variant 1, mRNA.
NM_144973	MGC24039	1.43333	0.0381517	0.968333	3.4694	CDS; MGC24039; hypothetical protein MGC24039; Homo sapiens hypothetical protein MGC24039 (MGC24039), mRNA.
NM_033625	RPL34	1.43267	0.0226951	0.823667	0.586219	CDS; RPL34; ribosomal protein L34; Homo sapiens ribosomal protein L34 (RPL34), transcript variant 2, mRNA.
BC054882		1.432	0.00397652	1.421	NA	CDS; N/A; Unknown (protein for IMAGE:6451327); Homo sapiens cDNA clone IMAGE:6451327, partial cds.
NM_018066	FLJ10349	1.432	0.0331071	1.81933	-0.535493	CDS; FLJ10349; hypothetical protein FLJ10349; Homo sapiens hypothetical protein FLJ10349 (FLJ10349), mRNA.
NM_012266	DNAJB5	1.43133	0.0259687	1.18267	0.0457202	CDS; DNAJB5; DnaJ (Hsp40) homolog, subfamily B, member 5; Homo sapiens DnaJ (Hsp40) homolog, subfamily B, member 5 (DNAJB5), mRNA.
NM_005067	SIAH2	1.43067	0.0138514	1.76967	-0.190065	CDS; SIAH2; seven in absentia homolog 2; Homo sapiens seven in absentia homolog 2 (Drosophila) (SIAH2), mRNA.
AL831953		1.42933	0.0186093	1.10533	NA	CDS; DKFZp667P0410; hypothetical protein; Homo sapiens mRNA; cDNA DKFZp667P0410 (from clone DKFZp667P0410).
AB014602		1.42933	0.00708814	1.771	NA	CDS; KIAA0702; KIAA0702 protein; Homo sapiens mRNA for KIAA0702 protein, partial cds.
NM_183414	UBE3B	1.42733	0.0191206	2.10733	0.064781	CDS; UBE3B; ubiquitin protein ligase E3B isoform b; Homo sapiens ubiquitin protein ligase E3B (UBE3B), transcript variant 2, mRNA.
BC017361		1.42733	0.00344111	1.52367	NA	CDS; N/A; Unknown (protein for MGC:29783); Homo sapiens cDNA clone MGC:29783 IMAGE:4647914, complete cds.
NM_001003676	MGC4707	1.42733	0.0304232	0.694667	-0.045596	CDS; MGC4707; MGC4707 protein isoform 1; Homo sapiens MGC4707 protein (MGC4707), transcript variant 1, mRNA.
NM_178176	MOGAT3	1.42467	0.00454118	0.942667	2.19787	CDS; MOGAT3; monoacylglycerol O-acyltransferase 3; Homo sapiens monoacylglycerol O-acyltransferase 3 (MOGAT3), mRNA.
NM_002955	RREB1	1.424	0.0132252	0.273333	1.2449	CDS; RREB1; ras responsive element binding protein 1 isoform 2; Homo sapiens ras responsive element binding protein 1 (RREB1), transcript variant 2, mRNA.
NM_007102	GUCA2B	1.42333	0.0487275	0.579667	0.920615	CDS; GUCA2B; guanylate cyclase activator 2B (uroguanylin); Homo sapiens guanylate cyclase activator 2B (uroguanylin) (GUCA2B), mRNA.
NM_005080	XBP1	1.42267	0.0213041	1.40433	0.554339	CDS; XBP1; X-box binding protein 1; Homo sapiens X-box binding protein 1 (XBP1), mRNA.
NM_178858	SFXN2	1.42133	0.0460651	1.59667	-1.85939	CDS; SFXN2; sideroflexin 2; Homo sapiens sideroflexin 2 (SFXN2), mRNA.
NM_015338	ASXL1	1.42067	0.0313794	1.778	-0.09012	CDS; ASXL1; additional sex combs like 1; Homo sapiens additional sex combs like 1 (Drosophila) (ASXL1), mRNA.
AK024448		1.42067	0.00582802	2.05633	NA	CDS; FLJ00038; FLJ00038 protein; Homo sapiens mRNA for FLJ00038 protein, partial cds.
NM_015457	ZDHHC5	1.42	0.0150427	1.951	-0.0559019	CDS; ZDHHC5; zinc finger, DHHC domain containing 5; Homo sapiens zinc finger, DHHC domain containing 5 (ZDHHC5), mRNA.
NM_014753	BMS1L	1.41933	0.0224869	1.87233	-1.36455	CDS; BMS1L; BMS1-like, ribosome assembly protein; Homo sapiens BMS1-like, ribosome assembly protein (yeast) (BMS1L), mRNA.
NM_012215	MGEA5	1.41867	0.00789288	1.63133	0.881816	CDS; MGEA5; meningioma expressed antigen 5 (hyaluronidase); Homo sapiens meningioma expressed antigen 5 (hyaluronidase) (MGEA5), mRNA.
NM_016649	C20orf6	1.41733	0.0113596	1.886	-1.28941	CDS; C20orf6; chromosome 20 open reading frame 6; Homo sapiens chromosome 20 open reading frame 6 (C20orf6), mRNA.
NM_198268	HIPK1	1.41733	0.00359849	1.478	0.328322	CDS; HIPK1; homeodomain-interacting protein kinase 1 isoform 1; Homo sapiens homeodomain interacting protein kinase 1 (HIPK1), transcript variant 1, mRNA.
NM_198452	PNCK	1.416	0.0311931	0.286667	0.766489	CDS; PNCK; pregnancy upregulated non-ubiquitously expressed CaM kinase; Homo sapiens pregnancy upregulated non-ubiquitously expressed CaM kinase (PNCK), mRNA.
AL832325		1.416	0.0226387	1.895	NA	CDS; DKFZp451C205; hypothetical protein; Homo sapiens mRNA; cDNA DKFZp451C205 (from clone DKFZp451C205); complete cds.
NM_033413	LRRC46	1.41533	0.0223654	1.68733	-0.512125	CDS; MGC16309; hypothetical gene MGC16309; Homo sapiens hypothetical gene MGC16309 (MGC16309), mRNA.
AB028991		1.414	0.0088049	1.70633	NA	CDS; KIAA1068; KIAA1068 protein; Homo sapiens mRNA for KIAA1068 protein, partial cds.
NM_170589	CASC5	1.41333	0.0485398	0.655333	-1.03817	CDS; AF15Q14; AF15q14 protein; Homo sapiens AF15q14 protein (AF15Q14), mRNA.
AK022360		1.41333	0.0251911	1.49867	NA	CDS; N/A; N/A; Homo sapiens cDNA FLJ12298 fis, clone MAMMA1001837, weakly similar to ZINC FINGER PROTEIN 29.
NM_017691	LRRC49	1.41333	0.0104937	1.15767	-0.881872	CDS; FLJ20156; hypothetical protein FLJ20156; Homo sapiens hypothetical protein FLJ20156 (FLJ20156), mRNA.
NM_016407	C20orf43	1.41267	0.0276047	1.16867	-0.299945	CDS; C20orf43; chromosome 20 open reading frame 43; Homo sapiens chromosome 20 open reading frame 43 (C20orf43), mRNA.
AK125117		1.412	0.0494695	1.79967	NA	CDS; N/A; N/A; Homo sapiens cDNA FLJ43127 fis, clone CTONG3004712.
AK074094		1.412	0.0381843	0.733	NA	CDS; FLJ00165; FLJ00165 protein; Homo sapiens mRNA for FLJ00165 protein.
NM_002745	MAPK1	1.41133	0.0437866	1.62833	-0.192328	CDS; MAPK1; mitogen-activated protein kinase 1; Homo sapiens mitogen-activated protein kinase 1 (MAPK1), transcript variant 1, mRNA.
BC037869	TIGD4	1.41133	0.0426761	2.02267	-0.0830854	CDS; TIGD4; tigger transposable element derived 4; Homo sapiens tigger transposable element derived 4, mRNA (cDNA clone MGC:43837 IMAGE:5273281), complete cds.
AB011123		1.40933	0.0374352	1.487	NA	CDS; KIAA0551; KIAA0551 protein; Homo sapiens mRNA for KIAA0551 protein, partial cds.
AK125351		1.40933	0.0336497	2.307	NA	CDS; N/A; N/A; Homo sapiens cDNA FLJ43361 fis, clone NT2RP7015512.
BC005066		1.408	0.0397777	2.315	NA	CDS; N/A; Unknown (protein for IMAGE:3347954); Homo sapiens cDNA clone IMAGE:3347954, partial cds.
NM_058172	ANTXR2	1.40467	0.0394797	1.70667	3.16047	CDS; ANTXR2; anthrax toxin receptor 2; Homo sapiens anthrax toxin receptor 2 (ANTXR2), mRNA.
NM_020834	KIAA1443	1.40467	0.0344136	1.772	1.16551	CDS; KIAA1443; KIAA1443; Homo sapiens KIAA1443 (KIAA1443), mRNA.
AK092633		1.404	0.016839	1.61733	NA	CDS; N/A; N/A; Homo sapiens cDNA FLJ35314 fis, clone PROST2010606.
NM_144949	SOCS5	1.40267	0.044215	1.32533	0.318136	CDS; SOCS5; suppressor of cytokine signaling 5; Homo sapiens suppressor of cytokine signaling 5 (SOCS5), transcript variant 2, mRNA.
NM_001001852	PIM3	1.402	0.00735611	1.59267	-0.482469	CDS; PIM3; serine/threonine-protein kinase pim-3; Homo sapiens serine/threonine-protein kinase pim-3 (PIM3), mRNA.
NM_001005862	ERBB2	1.402	0.00606997	1.198	2.3901	CDS; ERBB2; erbB-2 isoform b; Homo sapiens v-erb-b2 erythroblastic leukemia viral oncogene homolog 2, neuro/glioblastoma derived oncogene homolog (avian) (ERBB2), transcript variant 2, mRNA.
AF220018	TRIM2	1.402	0.00848508	1.235	-0.337804	CDS; TRIM2; tripartite motif protein TRIM2; Homo sapiens tripartite motif protein TRIM2 (TRIM2) mRNA, complete cds.
NM_023079	FLJ13855	1.40067	0.00554795	1.96967	-0.231176	CDS; FLJ13855; hypothetical protein FLJ13855; Homo sapiens hypothetical protein FLJ13855 (FLJ13855), mRNA.
NM_022094	CIDEC	1.4	0.00648031	0.471333	2.59045	CDS; CIDEC; cell death-inducing DFFA-like effector c; Homo sapiens cell death-inducing DFFA-like effector c (CIDEC), mRNA.
NM_003122	SPINK1	1.39933	0.0341499	0.607667	0.875025	CDS; SPINK1; serine protease inhibitor, Kazal type 1; Homo sapiens serine protease inhibitor, Kazal type 1 (SPINK1), mRNA.
NM_001001433	STX16	1.39933	0.0372657	1.282	0.135572	CDS; STX16; syntaxin 16 isoform a; Homo sapiens syntaxin 16 (STX16), transcript variant 1, mRNA.
NM_004861	GAL3ST1	1.39867	0.0221379	0.753667	1.40633	CDS; GAL3ST1; galactose-3-O-sulfotransferase 1; Homo sapiens galactose-3-O-sulfotransferase 1 (GAL3ST1), mRNA.
NM_015895	GMNN	1.398	0.0207351	2.06567	-1.00329	CDS; GMNN; geminin; Homo sapiens geminin, DNA replication inhibitor (GMNN), mRNA.
NM_004438	EPHA4	1.39533	0.0143037	1.73367	-1.47341	CDS; EPHA4; ephrin receptor EphA4; Homo sapiens EphA4 (EPHA4), mRNA.
NM_031296	RAB33B	1.39533	0.026449	1.88033	0.122692	CDS; RAB33B; RAB33B, member RAS oncogene family; Homo sapiens RAB33B, member RAS oncogene family (RAB33B), mRNA.
NM_003605	OGT	1.39533	0.0140213	1.81867	0.202196	CDS; OGT; O-linked GlcNAc transferase isoform 3; Homo sapiens O-linked N-acetylglucosamine (GlcNAc) transferase (UDP-N-acetylglucosamine:polypeptide-N-acetylglucosaminyl transferase) (OGT), transcript variant 3, mRNA.
NM_018154	ASF1B	1.39533	0.0202937	1.07633	-2.09042	CDS; ASF1B; ASF1 anti-silencing function 1 homolog B; Homo sapiens ASF1 anti-silencing function 1 homolog B (S. cerevisiae) (ASF1B), mRNA.
BX641118		1.39467	0.0315107	1.622	NA	CDS; DKFZp686P10120; hypothetical protein; Homo sapiens mRNA; cDNA DKFZp686P10120 (from clone DKFZp686P10120).
BC029038		1.392	0.000471036	1.85667	NA	CDS; N/A; Unknown (protein for IMAGE:5188873); Homo sapiens cDNA clone IMAGE:5188873, partial cds.
NM_000309	PPOX	1.392	0.0312206	1.508	-0.608621	CDS; PPOX; protoporphyrinogen oxidase; Homo sapiens protoporphyrinogen oxidase (PPOX), nuclear gene encoding mitochondrial protein, mRNA.
NM_004405	DLX2	1.392	0.0382901	1.499	-0.0275436	CDS; DLX2; distal-less homeo box 2; Homo sapiens distal-less homeo box 2 (DLX2), mRNA.
NM_032815	NFATC2IP	1.39133	0.0200128	1.63733	-0.302095	CDS; FLJ14639; nuclear factor of activated T-cells, cytoplasmic, calcineurin-dependent 2 interacting protein; Homo sapiens nuclear factor of activated T-cells, cytoplasmic, calcineurin-dependent 2 interacting protein (FLJ14639), mRNA.
NM_007175	SPFH2	1.39067	0.0145122	0.892333	0.590434	CDS; SPFH2; SPFH domain family, member 2 isoform 1; Homo sapiens SPFH domain family, member 2 (SPFH2), transcript variant 1, mRNA.
AK094791		1.39	0.0328464	0.611667	NA	CDS; N/A; N/A; Homo sapiens cDNA FLJ37472 fis, clone BRAWH2012538, weakly similar to DIHYDRODIPICOLINATE SYNTHASE (EC 4.2.1.52).
NM_194278	C14orf43	1.388	0.01703	1.21467	0.296156	CDS; C14orf43; chromosome 14 open reading frame 43; Homo sapiens chromosome 14 open reading frame 43 (C14orf43), mRNA.
NM_014663	JMJD2A	1.38667	0.016699	1.75433	0.391532	CDS; JMJD2A; jumonji domain containing 2A; Homo sapiens jumonji domain containing 2A (JMJD2A), mRNA.
NM_032822	FLJ14668	1.386	0.0428597	1.85533	-1.32014	CDS; FLJ14668; hypothetical protein FLJ14668; Homo sapiens hypothetical protein FLJ14668 (FLJ14668), mRNA.
AK000177		1.38467	0.0388183	0.378667	NA	CDS; N/A; N/A; Homo sapiens cDNA FLJ20170 fis, clone COL09549.
NM_005654	NR2F1	1.38333	0.0242014	0.67	2.25252	CDS; NR2F1; nuclear receptor subfamily 2, group F, member 1; Homo sapiens nuclear receptor subfamily 2, group F, member 1 (NR2F1), mRNA.
NM_014828	C14orf92	1.38333	0.0132758	1.80433	-0.0905786	CDS; C14orf92; epidermal Langerhans cell protein LCP1; Homo sapiens chromosome 14 open reading frame 92 (C14orf92), mRNA.
X52402		1.38267	0.00225286	1.01733	NA	CDS; N/A; homeodomain protein (50 AA); Human partial mRNA for homeodomain protein.
NM_017656	ZNF562	1.38267	0.0441634	1.87133	0.0826235	CDS; ZNF562; zinc finger protein 562; Homo sapiens zinc finger protein 562 (ZNF562), mRNA.
NM_024946	NIP30	1.38133	0.0384649	2.23567	-0.674477	CDS; NIP30; NEFA-interacting nuclear protein NIP30; Homo sapiens NEFA-interacting nuclear protein NIP30 (NIP30), mRNA.
NM_181807		1.38067	0.0321079	1.62433	NA	CDS; DCDC1; doublecortin domain containing 1; Homo sapiens doublecortin domain containing 1 (DCDC1), mRNA.
AF297866		1.37867	0.00323218	1.41967	NA	CDS; N/A; Hu-Claspin; Homo sapiens Hu-Claspin mRNA, complete cds.
NM_018352	FLJ11184	1.37867	0.0150511	2.086	-1.07239	CDS; FLJ11184; hypothetical protein FLJ11184; Homo sapiens hypothetical protein FLJ11184 (FLJ11184), mRNA.
NM_004552	NDUFS5	1.378	0.0206112	2.013	-0.375611	CDS; NDUFS5; NADH dehydrogenase (ubiquinone) Fe-S protein 5, 15kDa (NADH-coenzyme Q reductase); Homo sapiens NADH dehydrogenase (ubiquinone) Fe-S protein 5, 15kDa (NADH-coenzyme Q reductase) (NDUFS5), mRNA.
NM_018325	C9orf72	1.378	0.0317087	0.666667	0.0786183	CDS; C9orf72; hypothetical protein MGC23980 isoform a; Homo sapiens chromosome 9 open reading frame 72 (C9orf72), transcript variant 1, mRNA.
NM_017421	COQ3	1.37733	0.00713506	1.57233	-1.56605	CDS; COQ3; methyltransferase COQ3; Homo sapiens coenzyme Q3 homolog, methyltransferase (yeast) (COQ3), mRNA.
NM_175065		1.37667	0.00168321	1.77133	NA	CDS; HIST2H2AB; histone H2A; Homo sapiens histone 2, H2ab (HIST2H2AB), mRNA.
NM_000993	RPL31	1.37533	0.0326051	1.68167	0.256403	CDS; RPL31; ribosomal protein L31; Homo sapiens ribosomal protein L31 (RPL31), mRNA.
NM_006887	ZFP36L2	1.37533	0.045483	2.025	1.37048	CDS; ZFP36L2; butyrate response factor 2; Homo sapiens zinc finger protein 36, C3H type-like 2 (ZFP36L2), mRNA.
BC019880	MGC21881	1.37533	0.0230491	1.974	0.34508	CDS; MGC21881; MGC21881 protein; Homo sapiens hypothetical protein MGC21881, mRNA (cDNA clone IMAGE:3867537), partial cds.
NM_005203	COL13A1	1.37467	0.00357191	0.844	-0.194118	CDS; COL13A1; alpha 1 type XIII collagen isoform 1; Homo sapiens collagen, type XIII, alpha 1 (COL13A1), transcript variant 1, mRNA.
AF231919		1.374	0.0206373	2.236	NA	CDS; N/A; C21orf108; Homo sapiens chromosome 21 C21orf108 mRNA, partial cds.
NM_030641	APOL6	1.37333	0.0206098	1.61867	0.124041	CDS; APOL6; apolipoprotein L6; Homo sapiens apolipoprotein L, 6 (APOL6), mRNA.
NM_006537	USP3	1.37333	0.0070024	1.75333	0.079983	CDS; USP3; ubiquitin specific protease 3; Homo sapiens ubiquitin specific protease 3 (USP3), mRNA.
BC013906		1.372	0.0124764	0.971	NA	CDS; FLJ36031; FLJ36031 protein; Homo sapiens hypothetical protein FLJ36031, mRNA (cDNA clone MGC:16181 IMAGE:3637017), complete cds.
BC039065	ADH6	1.37133	0.0146404	0.935	2.2699	CDS; ADH6; ADH6 protein; Homo sapiens alcohol dehydrogenase 6 (class V), mRNA (cDNA clone MGC:34228 IMAGE:5184104), complete cds.
AF004715		1.37133	0.0168404	1.89667	NA	CDS; N/A; jerky gene product homolog; Homo sapiens jerky gene product homolog mRNA, complete cds.
BC014103	AMIGO2	1.37	0.00494493	0.593333	0.236211	CDS; AMIGO2; AMIGO2 protein; Homo sapiens amphoterin induced gene 2, mRNA (cDNA clone IMAGE:3625286), partial cds.
NM_003516	HIST2H2AA	1.36933	0.0103755	2.007	2.16033	CDS; HIST2H2AA; H2A histone family, member O; Homo sapiens histone 2, H2aa (HIST2H2AA), mRNA.
NM_001560	IL13RA1	1.36867	0.030435	0.693333	0.0541128	CDS; IL13RA1; interleukin 13 receptor, alpha 1 precursor; Homo sapiens interleukin 13 receptor, alpha 1 (IL13RA1), mRNA.
AK124904		1.368	0.031759	1.59033	NA	CDS; N/A; N/A; Homo sapiens cDNA FLJ42914 fis, clone BRHIP3025161, weakly similar to Rho/Rac guanine nucleotide exchange factor.
NM_000180	GUCY2D	1.36733	0.000911186	0.226	0.719031	CDS; GUCY2D; guanylate cyclase 2D, membrane (retina-specific); Homo sapiens guanylate cyclase 2D, membrane (retina-specific) (GUCY2D), mRNA.
NM_006455	SC65	1.36733	0.047708	2.17733	-0.204333	CDS; SC65; synaptonemal complex protein SC65; Homo sapiens synaptonemal complex protein SC65 (SC65), mRNA.
NM_138798	LOC129531	1.36667	0.0131178	1.92033	-0.0197151	CDS; LOC129531; hypothetical protein BC018453; Homo sapiens hypothetical protein BC018453 (LOC129531), mRNA.
NM_003101	SOAT1	1.366	0.0496438	1.773	-0.409518	CDS; SOAT1; sterol O-acyltransferase (acyl-Coenzyme A: cholesterol acyltransferase) 1; Homo sapiens sterol O-acyltransferase (acyl-Coenzyme A: cholesterol acyltransferase) 1 (SOAT1), transcript variant 688113, mRNA.
NM_001902	CTH	1.36533	0.00522428	1.37	-1.46332	CDS; CTH; cystathionase isoform 1; Homo sapiens cystathionase (cystathionine gamma-lyase) (CTH), transcript variant 1, mRNA.
AY189281		1.36467	0.0116328	0.431	NA	CDS; N/A; LP4791 protein; Homo sapiens LP4791 protein mRNA, complete cds.
NM_015157	PHLDB1	1.36467	0.0266674	0.674667	-0.161713	CDS; PHLDB1; pleckstrin homology-like domain, family B, member 1; Homo sapiens pleckstrin homology-like domain, family B, member 1 (PHLDB1), mRNA.
BC008289	MGC20647	1.36333	0.0340108	1.45967	0.130639	CDS; MGC20647; MGC20647 protein; Homo sapiens hypothetical protein MGC20647, mRNA (cDNA clone IMAGE:3355596), partial cds.
NM_002395	ME1	1.362	0.00198306	2.03	-1.78547	CDS; ME1; cytosolic malic enzyme 1; Homo sapiens malic enzyme 1, NADP(+)-dependent, cytosolic (ME1), mRNA.
NM_019018	FLJ11127	1.36133	0.0157201	1.198	-0.137077	CDS; FLJ11127; hypothetical protein FLJ11127; Homo sapiens hypothetical protein FLJ11127 (FLJ11127), mRNA.
NM_032380	GFM2	1.36133	0.0233963	1.82833	-0.00648414	CDS; GFM2; mitochondrial elongation factor G2 isoform 1; Homo sapiens G elongation factor, mitochondrial 2 (GFM2), nuclear gene encoding mitochondrial protein, transcript variant 1, mRNA.
AK092957		1.36067	0.0174044	0.244667	NA	CDS; N/A; N/A; Homo sapiens cDNA FLJ35638 fis, clone SPLEN2012179.
NM_021963	NAP1L2	1.36067	0.00690833	0.771333	-0.316535	CDS; NAP1L2; nucleosome assembly protein 1-like 2; Homo sapiens nucleosome assembly protein 1-like 2 (NAP1L2), mRNA.
NM_007062	PWP1	1.35933	0.0211317	1.44933	-1.23629	CDS; PWP1; nuclear phosphoprotein similar to S. cerevisiae PWP1; Homo sapiens nuclear phosphoprotein similar to S. cerevisiae PWP1 (PWP1), mRNA.
AK125695		1.35867	0.0403265	1.54733	NA	CDS; N/A; N/A; Homo sapiens cDNA FLJ43707 fis, clone TESOP2001865.
AK125705		1.35667	0.0196375	2.30867	NA	CDS; N/A; N/A; Homo sapiens cDNA FLJ43717 fis, clone TESOP2005579.
NM_017896	C20orf11	1.356	0.0294927	2.50167	-0.140965	CDS; C20orf11; chromosome 20 open reading frame 11; Homo sapiens chromosome 20 open reading frame 11 (C20orf11), mRNA.
NM_198480	ZNF615	1.35533	0.00306456	1.133	0.235018	CDS; ZNF615; zinc finger protein 615; Homo sapiens zinc finger protein 615 (ZNF615), mRNA.
AY221959		1.35533	0.0287704	1.56133	NA	CDS; N/A; BTB domain containing 10; Homo sapiens BTB domain containing 10 mRNA, complete cds.
NM_031966	CCNB1	1.354	0.0120744	0.662333	-3.44585	CDS; CCNB1; cyclin B1; Homo sapiens cyclin B1 (CCNB1), mRNA.
NM_182762		1.35133	0.0348638	1.09	NA	CDS; 7A5; putative binding protein 7a5; Homo sapiens putative binding protein 7a5 (7A5), mRNA.
NM_005573	LMNB1	1.35	0.0173106	1.43767	-3.27902	CDS; LMNB1; lamin B1; Homo sapiens lamin B1 (LMNB1), mRNA.
AY208839		1.34933	0.0374558	1.90433	NA	CDS; N/A; FHA-HIT aberrant isoform; Homo sapiens melanotic melanoma FHA-HIT aberrant isoform mRNA, complete cds; alternatively spliced.
NM_181512	MRPL21	1.34867	0.0150344	2.15567	-0.876202	CDS; MRPL21; mitochondrial ribosomal protein L21 isoform b; Homo sapiens mitochondrial ribosomal protein L21 (MRPL21), nuclear gene encoding mitochondrial protein, transcript variant 2, mRNA.
NM_017882	CLN6	1.348	0.0153204	1.53067	-1.35404	CDS; CLN6; CLN6 protein; Homo sapiens ceroid-lipofuscinosis, neuronal 6, late infantile, variant (CLN6), mRNA.
NM_006923	SDF2	1.348	0.0107426	2.45	0.0704692	CDS; SDF2; stromal cell-derived factor 2 precursor; Homo sapiens stromal cell-derived factor 2 (SDF2), mRNA.
NM_182982	GRK4	1.34667	0.0238792	1.79967	-0.0727851	CDS; GRK4; G protein-coupled receptor kinase 4 isoform alpha; Homo sapiens G protein-coupled receptor kinase 4 (GRK4), transcript variant 1, mRNA.
AK098270		1.34667	0.0466453	0.728333	NA	CDS; N/A; N/A; Homo sapiens cDNA FLJ40951 fis, clone UTERU2010124.
NM_144608	HEXIM2	1.346	0.0366559	2.38433	0.771194	CDS; FLJ32384; hypothetical protein MGC39389; Homo sapiens hypothetical protein MGC39389 (FLJ32384), mRNA.
NM_019029	CPVL	1.346	0.0233276	1.22833	1.52673	CDS; CPVL; serine carboxypeptidase vitellogenic-like; Homo sapiens carboxypeptidase, vitellogenic-like (CPVL), transcript variant 2, mRNA.
NM_006457	PDLIM5	1.34533	0.0316857	1.52033	0.207932	CDS; LIM; LIM protein (similar to rat protein kinase C-binding enigma); Homo sapiens LIM protein (similar to rat protein kinase C-binding enigma) (LIM), mRNA.
NM_032121	DKFZp564K142	1.344	0.039497	1.07467	0.208577	CDS; DKFZp564K142; implantation-associated protein; Homo sapiens implantation-associated protein (DKFZp564K142), mRNA.
NM_002012	FHIT	1.342	0.00902889	1.26067	2.30866	CDS; FHIT; fragile histidine triad gene; Homo sapiens fragile histidine triad gene (FHIT), mRNA.
BC067846	SNRPA1	1.342	0.00114654	1.562	-0.664819	CDS; SNRPA1; SNRPA1 protein; Homo sapiens small nuclear ribonucleoprotein polypeptide A', mRNA (cDNA clone MGC:87438 IMAGE:30330402), complete cds.
NM_002576	PAK1	1.342	0.0400974	1.44167	1.76898	CDS; PAK1; p21-activated kinase 1; Homo sapiens p21/Cdc42/Rac1-activated kinase 1 (STE20 homolog, yeast) (PAK1), mRNA.
AK090414		1.33733	0.0464007	2.33433	NA	CDS; FLJ00313; FLJ00313 protein; Homo sapiens mRNA for FLJ00313 protein.
AK124589		1.33733	0.0140364		NA	CDS; N/A; N/A; Homo sapiens cDNA FLJ42598 fis, clone BRACE3010397.
NM_005933	MLL	1.336	0.0148395	1.39067	-0.433354	CDS; MLL; myeloid/lymphoid or mixed-lineage leukemia (trithorax homolog, Drosophila); Homo sapiens myeloid/lymphoid or mixed-lineage leukemia (trithorax homolog, Drosophila) (MLL), mRNA.
NM_212552	BOLA3	1.33533	0.0106424	1.862	-1.3556	CDS; LOC388962; similar to RIKEN 1810056O20; Homo sapiens similar to RIKEN 1810056O20 (LOC388962), mRNA.
NM_020228	PRDM10	1.332	0.0117641	1.58733	0.0460419	CDS; PRDM10; PR domain containing 10 isoform 1; Homo sapiens PR domain containing 10 (PRDM10), transcript variant 1, mRNA.
AY117399		1.33	0.0197822	1.03233	NA	CDS; N/A; pelota major; Homo sapiens pelota major mRNA, complete cds; alternatively spliced.
BX538108		1.33	0.0139656	1.11367	NA	CDS; DKFZp686L01145; hypothetical protein; Homo sapiens mRNA; cDNA DKFZp686L01145 (from clone DKFZp686L01145).
NM_007052	NOX1	1.32733	0.00536963	1.304	-2.77532	CDS; NOX1; NADPH oxidase 1 isoform long; Homo sapiens NADPH oxidase 1 (NOX1), transcript variant NOH-1L, mRNA.
NM_033515	ARHGAP18	1.32667	0.0289805	1.283	1.59291	CDS; ARHGAP18; Rho GTPase activating protein 18; Homo sapiens Rho GTPase activating protein 18 (ARHGAP18), mRNA.
NM_153029	N4BP1	1.326	0.00204209	1.453	0.212012	CDS; N4BP1; Nedd4 binding protein 1; Homo sapiens Nedd4 binding protein 1 (N4BP1), mRNA.
NM_007083	NUDT6	1.32333	0.00952153	1.69	0.689226	CDS; NUDT6; nudix-type motif 6 isoform a; Homo sapiens nudix (nucleoside diphosphate linked moiety X)-type motif 6 (NUDT6), transcript variant 1, mRNA.
NM_153371	LNX2	1.32267	0.0385568	2.195	1.04179	CDS; LNX2; PDZ domain containing ring finger 1; Homo sapiens ligand of numb-protein X 2 (LNX2), mRNA.
NM_080656	MGC13017	1.322	0.0430237	2.211	-0.657573	CDS; MGC13017; hypothetical protein MGC13017; Homo sapiens similar to RIKEN cDNA A430101B06 gene (MGC13017), mRNA.
NM_003350	UBE2V2	1.32067	0.0197661	1.49933	-0.140679	CDS; UBE2V2; ubiquitin-conjugating enzyme E2 variant 2; Homo sapiens ubiquitin-conjugating enzyme E2 variant 2 (UBE2V2), mRNA.
NM_001005749	GBA	1.31933	0.0389906	1.52767	0.804345	CDS; GBA; glucocerebrosidase precursor; Homo sapiens glucosidase, beta; acid (includes glucosylceramidase) (GBA), transcript variant 4, mRNA.
BC001959	PNRC2	1.318	0.0208517	1.68067	0.275209	CDS; PNRC2; proline-rich nuclear receptor coactivator 2; Homo sapiens proline-rich nuclear receptor coactivator 2, mRNA (cDNA clone MGC:885 IMAGE:3536977), complete cds.
NM_001663	ARF6	1.31733	0.0145915	1.90867	-0.093334	CDS; ARF6; ADP-ribosylation factor 6; Homo sapiens ADP-ribosylation factor 6 (ARF6), mRNA.
NM_018256	WDR12	1.31733	0.0397975	1.49167	-1.00418	CDS; WDR12; WD repeat domain 12 protein; Homo sapiens WD repeat domain 12 (WDR12), mRNA.
NM_002999	SDC4	1.31667	0.0193049	2.282	-0.246618	CDS; SDC4; syndecan 4 precursor; Homo sapiens syndecan 4 (amphiglycan, ryudocan) (SDC4), mRNA.
NM_003916	AP1S2	1.316	0.0149476	1.96067	-0.409435	CDS; AP1S2; adaptor-related protein complex 1 sigma 2 subunit; Homo sapiens adaptor-related protein complex 1, sigma 2 subunit (AP1S2), mRNA.
NM_002625	PFKFB1	1.316	0.0336077	0.583	0.596416	CDS; PFKFB1; 6-phosphofructo-2-kinase/fructose-2, 6-biphosphatase 1; Homo sapiens 6-phosphofructo-2-kinase/fructose-2,6-biphosphatase 1 (PFKFB1), mRNA.
NM_018648	NOLA3	1.316	0.0332637	1.59533	-0.116499	CDS; NOLA3; nucleolar protein family A, member 3; Homo sapiens nucleolar protein family A, member 3 (H/ACA small nucleolar RNPs) (NOLA3), mRNA.
NM_145305	LOC203427	1.31533	0.00152559	2.11267	0.49326	CDS; LOC203427; mitochondrial solute carrier protein; Homo sapiens similar to solute carrier family 25 , member 16 (LOC203427), mRNA.
NM_025090	USP36	1.31533	0.000451128	1.65167	-0.38693	CDS; USP36; ubiquitin specific protease 36; Homo sapiens ubiquitin specific protease 36 (USP36), mRNA.
AK124996		1.31467	0.0252765	1.72333	NA	CDS; N/A; N/A; Homo sapiens cDNA FLJ43006 fis, clone BRTHA2013707.
NM_012181	FKBP8	1.31467	0.00878661	1.25067	0.578288	CDS; FKBP8; FK506-binding protein 8; Homo sapiens FK506 binding protein 8, 38kDa (FKBP8), mRNA.
NM_003816	ADAM9	1.31467	0.0199994	1.71033	-0.497277	CDS; ADAM9; a disintegrin and metalloproteinase domain 9 isoform 1 precursor; Homo sapiens a disintegrin and metalloproteinase domain 9 (meltrin gamma) (ADAM9), transcript variant 1, mRNA.
NM_012097	ARL5	1.31267	0.0296204	1.004	0.0398525	CDS; ARL5; ADP-ribosylation factor-like 5 isoform 1; Homo sapiens ADP-ribosylation factor-like 5 (ARL5), transcript variant 1, mRNA.
NM_025263	PRR3	1.31133	0.0417592	1.82933	-1.15749	CDS; PRR3; proline-rich protein 3; Homo sapiens proline rich 3 (PRR3), mRNA.
AK122733		1.31067	0.0196464	2.03	NA	CDS; N/A; N/A; Homo sapiens cDNA FLJ16248 fis, clone HCHON2010543, highly similar to Human aryl sulfotransferase.
NM_004937	CTNS	1.31	0.00290249	1.834	0.632605	CDS; CTNS; cystinosis, nephropathic; Homo sapiens cystinosis, nephropathic (CTNS), mRNA.
NM_207350	MGC72104	1.30867	0.0399807	0.995	-0.121483	CDS; MGC72104; similar to FRG1 protein (FSHD region gene 1 protein); Homo sapiens similar to FRG1 protein (FSHD region gene 1 protein) (MGC72104), mRNA.
NM_024915	GRHL2	1.30867	0.0465724	1.72967	-1.16635	CDS; TFCP2L3; transcription factor CP2-like 3; Homo sapiens transcription factor CP2-like 3 (TFCP2L3), mRNA.
AK092594		1.30867	0.0341234	1.48767	NA	CDS; N/A; N/A; Homo sapiens cDNA FLJ35275 fis, clone PROST2006282, weakly similar to TRANSLATION INITIATION FACTOR IF-2.
M21389		1.30733	0.0237189	0.351333	NA	CDS; N/A; N/A; Human keratin type II (58 kD) mRNA, complete cds.
AY376439	ECT2	1.30667	0.0325558	0.893333	-3.07438	CDS; ECT2; epithelial cell transforming 2; Homo sapiens epithelial cell transforming 2 (ECT2) mRNA, complete cds.
NM_015714	G0S2	1.30533	0.0461454	2.32967	2.80817	CDS; G0S2; putative lymphocyte G0/G1 switch gene; Homo sapiens putative lymphocyte G0/G1 switch gene (G0S2), mRNA.
NM_032744	C6orf105	1.304	0.0107873	1.00433	3.50073	CDS; C6orf105; chromosome 6 open reading frame 105; Homo sapiens chromosome 6 open reading frame 105 (C6orf105), mRNA.
NM_182931	MLL5	1.30333	0.0486104	2.50633	0.561708	CDS; MLL5; myeloid/lymphoid or mixed-lineage leukemia 5; Homo sapiens myeloid/lymphoid or mixed-lineage leukemia 5 (trithorax homolog, Drosophila) (MLL5), mRNA.
NM_014804	KIAA0753	1.30267	0.0492755	2.18633	-0.999032	CDS; KIAA0753; KIAA0753 gene product; Homo sapiens KIAA0753 gene product (KIAA0753), mRNA.
NM_002799	PSMB7	1.30267	0.0252481	1.37	-0.811301	CDS; PSMB7; proteasome beta 7 subunit proprotein; Homo sapiens proteasome (prosome, macropain) subunit, beta type, 7 (PSMB7), mRNA.
NM_181886	UBE2D3	1.302	0.0109762	1.55067	0.0610775	CDS; UBE2D3; ubiquitin-conjugating enzyme E2D 3 isoform 1; Homo sapiens ubiquitin-conjugating enzyme E2D 3 (UBC4/5 homolog, yeast) (UBE2D3), transcript variant 2, mRNA.
NM_024838	THNSL1	1.30133	0.0156624	0.986	-0.382297	CDS; THNSL1; threonine synthase-like 1; Homo sapiens threonine synthase-like 1 (bacterial) (THNSL1), mRNA.
NM_130446	KLHL6	1.30067	0.00225931	0.0726667	0.149524	CDS; KLHL6; kelch-like 6; Homo sapiens kelch-like 6 (Drosophila) (KLHL6), mRNA.
NM_015107	PHF8	1.298	0.00469213	2.01167	0.361071	CDS; PHF8; PHD finger protein 8; Homo sapiens PHD finger protein 8 (PHF8), mRNA.
NM_199181	C20orf117	1.29733	0.0355046	0.396667	0.126799	CDS; FLJ44670; FLJ44670 protein; Homo sapiens FLJ44670 protein (FLJ44670), mRNA.
AK057649		1.29733	0.0395652	1.815	NA	CDS; N/A; N/A; Homo sapiens cDNA FLJ33087 fis, clone TRACH2000472, weakly similar to 1-AMINOCYCLOPROPANE-1-CARBOXYLATE SYNTHASE 2 (EC 4.4.1.14).
AF217975		1.29667	0.0394928	2.005	NA	CDS; N/A; unknown; Homo sapiens clone PP1425 unknown mRNA.
NM_018172	FLJ10661	1.29667	0.000795213	1.50167	-0.756678	CDS; FLJ10661; hypothetical protein FLJ10661; Homo sapiens hypothetical protein FLJ10661 (FLJ10661), mRNA.
NM_004090	DUSP3	1.296	0.044325	1.57933	0.903079	CDS; DUSP3; dual specificity phosphatase 3; Homo sapiens dual specificity phosphatase 3 (vaccinia virus phosphatase VH1-related) (DUSP3), mRNA.
NM_032039	C16orf9	1.294	0.0374052	1.619	0.357344	CDS; DKFZP761D0211; hypothetical protein DKFZp761D0211; Homo sapiens hypothetical protein DKFZp761D0211 (DKFZP761D0211), mRNA.
NM_005627	SGK	1.294	0.0281687	1.733	-0.365761	CDS; SGK; serum/glucocorticoid regulated kinase; Homo sapiens serum/glucocorticoid regulated kinase (SGK), mRNA.
NM_023931	MGC2474	1.29333	0.0277008	1.90067	0.356011	CDS; MGC2474; hypothetical protein MGC2474; Homo sapiens hypothetical protein MGC2474 (MGC2474), mRNA.
NM_178519	FLJ39421	1.29267	0.0497029	1.71	-0.0952496	CDS; FLJ39421; hypothetical protein FLJ39421; Homo sapiens hypothetical protein FLJ39421 (FLJ39421), mRNA.
NM_017759	FLJ20309	1.29267	0.0278967	1.276	1.32986	CDS; FLJ20309; hypothetical protein FLJ20309; Homo sapiens hypothetical protein FLJ20309 (FLJ20309), mRNA.
AK124705		1.29267	0.0354116	1.19767	NA	CDS; N/A; N/A; Homo sapiens cDNA FLJ42715 fis, clone BRAMY3008505.
NM_004696	SLC16A4	1.292	0.00821242	0.621667	3.76968	CDS; SLC16A4; solute carrier family 16, member 4; Homo sapiens solute carrier family 16 (monocarboxylic acid transporters), member 4 (SLC16A4), mRNA.
NM_000384	APOB	1.29133	0.0184096	0.818	3.4184	CDS; APOB; apolipoprotein B precursor; Homo sapiens apolipoprotein B (including Ag(x) antigen) (APOB), mRNA.
NM_033553	GUCA2A	1.29067	0.0373259	0.815	1.41025	CDS; GUCA2A; guanylate cyclase activator 2A; Homo sapiens guanylate cyclase activator 2A (guanylin) (GUCA2A), mRNA.
NM_153358	FLJ90396	1.28933	0.0209726	2.18233	0.899676	CDS; FLJ90396; hypothetical protein FLJ90396; Homo sapiens hypothetical protein FLJ90396 (FLJ90396), mRNA.
NM_002436	MPP1	1.288	0.0320176	0.917	1.03328	CDS; MPP1; palmitoylated membrane protein 1; Homo sapiens membrane protein, palmitoylated 1, 55kDa (MPP1), mRNA.
NM_003516	HIST2H2AA	1.28667	0.026671	1.888	2.16033	CDS; HIST2H2AA; H2A histone family, member O; Homo sapiens histone 2, H2aa (HIST2H2AA), mRNA.
NM_002105	H2AFX	1.28667	0.0121957	1.20267	-2.12378	CDS; H2AFX; H2A histone family, member X; Homo sapiens H2A histone family, member X (H2AFX), mRNA.
AB028964		1.28533	0.0375029	1.93933	NA	CDS; KIAA1041; KIAA1041 protein; Homo sapiens mRNA for KIAA1041 protein, partial cds.
AB014574		1.28533	0.010056	2.26267	NA	CDS; KIAA0674; KIAA0674 protein; Homo sapiens mRNA for KIAA0674 protein, partial cds.
NM_006540	NCOA2	1.28533	0.0483121	1.933	1.0767	CDS; NCOA2; nuclear receptor coactivator 2; Homo sapiens nuclear receptor coactivator 2 (NCOA2), mRNA.
NM_018272	CASC1	1.28467	0.0196006	1.59767	0.031897	CDS; CASC1; cancer susceptibility candidate 1; Homo sapiens cancer susceptibility candidate 1 (CASC1), mRNA.
AK130752		1.28467	0.0308885	0.0903333	NA	CDS; N/A; N/A; Homo sapiens cDNA FLJ27242 fis, clone SYN08010.
NM_138819	LOC159091	1.284	0.0496185	0.921	1.13167	CDS; LOC159091; hypothetical protein BC017868; Homo sapiens hypothetical protein BC017868 (LOC159091), mRNA.
NM_173561	UNC5CL	1.284	0.0315723	0.814667	0.948612	CDS; UNC5CL; unc-5 homolog C-like; Homo sapiens unc-5 homolog C (C. elegans)-like (UNC5CL), mRNA.
NM_000260	MYO7A	1.28333	0.0261462	1.612	1.34479	CDS; MYO7A; myosin VIIA; Homo sapiens myosin VIIA (Usher syndrome 1B (autosomal recessive, severe)) (MYO7A), mRNA.
AL831963		1.28267	0.0187622	2.12733	NA	CDS; DKFZp451D162; hypothetical protein; Homo sapiens mRNA; cDNA DKFZp451D162 (from clone DKFZp451D162); complete cds.
AK001998		1.28267	0.0207745	2.01867	NA	CDS; N/A; N/A; Homo sapiens cDNA FLJ11136 fis, clone PLACE1006414.
BC035968	CLIC5	1.282	0.00402504	1.14433	1.38606	CDS; CLIC5; chloride intracellular channel 5; Homo sapiens chloride intracellular channel 5, mRNA (cDNA clone MGC:32580 IMAGE:4611102), complete cds.
AF452719		1.282	0.0258559	0.765	NA	CDS; N/A; unknown; Homo sapiens clone KU005926 unknown mRNA.
NM_017982	SUSD4	1.28	0.0338228	1.28	0.0917643	CDS; FLJ10052; hypothetical protein FLJ10052; Homo sapiens hypothetical protein FLJ10052 (FLJ10052), mRNA.
NM_017655	GIPC2	1.28	0.0212695	0.821333	1.94046	CDS; GIPC2; PDZ domain protein GIPC2; Homo sapiens PDZ domain protein GIPC2 (GIPC2), mRNA.
BC032235		1.28	0.0306929	1.458	NA	source; N/A; N/A; Homo sapiens potassium voltage-gated channel, Isk-related family, member 3, mRNA (cDNA clone IMAGE:5216128), with apparent retained intron.
BC026359		1.27933	0.0494633	1.878	NA	CDS; N/A; Unknown (protein for IMAGE:4798147); Homo sapiens cDNA clone IMAGE:4798147, partial cds.
BC062731		1.27933	0.00952903	1.45933	NA	CDS; LOC200916; LOC200916 protein; Homo sapiens similar to ribosomal protein L22, mRNA (cDNA clone IMAGE:6735782), partial cds.
NM_003297	NR2C1	1.27867	0.000327645	1.05533	-0.0336803	CDS; NR2C1; nuclear receptor subfamily 2, group C, member 1; Homo sapiens nuclear receptor subfamily 2, group C, member 1 (NR2C1), mRNA.
NM_032332	MORG1	1.278	0.0404365	2.43867	-0.0843979	CDS; MGC4238; mitogen-activated protein kinase organizer 1; Homo sapiens mitogen-activated protein kinase organizer 1 (MGC4238), mRNA.
NM_006367	CAP1	1.27733	0.000942154	2.07733	-0.461222	CDS; CAP1; adenylyl cyclase-associated protein; Homo sapiens CAP, adenylate cyclase-associated protein 1 (yeast) (CAP1), mRNA.
NM_021933	IIP45	1.27667	0.0416897	0.461	0.218319	CDS; FLJ12438; IGFBP-2-Binding Protein, IIp45; Homo sapiens hypothetical protein FLJ12438 (FLJ12438), mRNA.
BC047445		1.276	0.0345186	1.90533	NA	CDS; N/A; Similar to mitochondrial ribosomal protein S17; Homo sapiens, Similar to mitochondrial ribosomal protein S17, clone IMAGE:5294598, mRNA, partial cds.
NM_018112	TMEM38B	1.274	0.0337163	1.147	0.823584	CDS; C9orf87; chromosome 9 open reading frame 87; Homo sapiens chromosome 9 open reading frame 87 (C9orf87), mRNA.
AK054957		1.27133	0.0166354	1.187	NA	CDS; N/A; N/A; Homo sapiens cDNA FLJ30395 fis, clone BRACE2008385, highly similar to Rattus norvegicus NRBF-2 mRNA for nuclear receptor binding factor-2.
NM_198956	SP8	1.26733	0.0154882	1.51367	-0.0306962	CDS; SP8; Sp8 transcription factor isoform 2; Homo sapiens Sp8 transcription factor (SP8), transcript variant 2, mRNA.
NM_016361	ACP6	1.26733	0.032332	1.82567	0.875993	CDS; ACP6; acid phosphatase 6, lysophosphatidic; Homo sapiens acid phosphatase 6, lysophosphatidic (ACP6), mRNA.
NM_003194	TBP	1.26667	0.0234003	1.45533	-0.115294	CDS; TBP; TATA box binding protein; Homo sapiens TATA box binding protein (TBP), mRNA.
NM_199075	CIR	1.266	0.0104288	1.67333	0.74791	CDS; CIR; CBF1 interacting corepressor isoform 2; Homo sapiens CBF1 interacting corepressor (CIR), transcript variant 2, mRNA.
NM_145207	SPATA5	1.26533	0.0282406	1.44833	-0.456409	CDS; SPATA5; spermatogenesis associated factor SPAF; Homo sapiens spermatogenesis associated 5 (SPATA5), mRNA.
AK096073		1.26533	0.0193239	1.897	NA	CDS; N/A; N/A; Homo sapiens cDNA FLJ38754 fis, clone KIDNE2012745.
NM_206892	MDH1B	1.264	0.00479829	1.824	-0.172823	CDS; MDH1B; malate dehydrogenase 1B, NAD (soluble); Homo sapiens malate dehydrogenase 1B, NAD (soluble) (MDH1B), mRNA.
NM_020151	STARD7	1.26333	0.0179738	1.23267	-0.392105	CDS; STARD7; START domain containing 7; Homo sapiens START domain containing 7 (STARD7), transcript variant 1, mRNA.
NM_199052	C20orf7	1.26333	0.00983138	1.87467	-1.65058	CDS; C20orf7; chromosome 20 open reading frame 7 isoform 2; Homo sapiens chromosome 20 open reading frame 7 (C20orf7), transcript variant 2, mRNA.
NM_002546	TNFRSF11B	1.26267	0.0242461	1.45767	-1.55988	CDS; TNFRSF11B; osteoprotegerin precursor; Homo sapiens tumor necrosis factor receptor superfamily, member 11b (osteoprotegerin) (TNFRSF11B), mRNA.
NM_173647	RNF149	1.26267	0.0152656	1.481	0.311139	CDS; RNF149; ring finger protein 149; Homo sapiens ring finger protein 149 (RNF149), mRNA.
AK124840		1.262	0.0072199	0.493333	NA	CDS; N/A; N/A; Homo sapiens cDNA FLJ42850 fis, clone BRHIP2005600.
NM_025073	FLJ21168	1.26133	0.00430356	1.35933	-0.298117	CDS; FLJ21168; hypothetical protein FLJ21168; Homo sapiens hypothetical protein FLJ21168 (FLJ21168), mRNA.
NM_003486	SLC7A5	1.25933	0.0486576	1.36833	-3.53363	CDS; SLC7A5; solute carrier family 7 (cationic amino acid transporter, y+ system), member 5; Homo sapiens solute carrier family 7 (cationic amino acid transporter, y+ system), member 5 (SLC7A5), mRNA.
NM_000183	HADHB	1.25867	0.00876928	2.165	1.33501	CDS; HADHB; hydroxyacyl dehydrogenase, subunit B; Homo sapiens hydroxyacyl-Coenzyme A dehydrogenase/3-ketoacyl-Coenzyme A thiolase/enoyl-Coenzyme A hydratase (trifunctional protein), beta subunit (HADHB), mRNA.
NM_014762	DHCR24	1.258	0.020963	1.74267	-0.255479	CDS; DHCR24; 24-dehydrocholesterol reductase; Homo sapiens 24-dehydrocholesterol reductase (DHCR24), mRNA.
NM_004798	KIF3B	1.25733	0.00529983	1.408	0.179866	CDS; KIF3B; kinesin family member 3B; Homo sapiens kinesin family member 3B (KIF3B), mRNA.
NM_015416	LETMD1	1.256	0.0248017	2.00133	2.82289	CDS; LETMD1; cervical cancer 1 protooncogene protein p40; Homo sapiens LETM1 domain containing 1 (LETMD1), mRNA.
NM_205856		1.256	0.020046	1.71667	NA	CDS; LOC389852; PNPK6288; Homo sapiens PNPK6288 (LOC389852), mRNA.
NM_000506	F2	1.256	0.00281133	1.01967	1.11073	CDS; F2; coagulation factor II precursor; Homo sapiens coagulation factor II (thrombin) (F2), mRNA.
BC061901	RPS7	1.25467	0.0207618	0.349333	-0.00569699	CDS; RPS7; ribosomal protein S7; Homo sapiens ribosomal protein S7, mRNA (cDNA clone MGC:70828 IMAGE:4442840), complete cds.
BC020624		1.254	0.0147138	1.67867	NA	CDS; N/A; Unknown (protein for IMAGE:4809416); Homo sapiens, clone IMAGE:4809416, mRNA, partial cds.
AL833086		1.254	0.00189986	1.796	NA	CDS; DKFZp451L0319; hypothetical protein; Homo sapiens mRNA; cDNA DKFZp451L0319 (from clone DKFZp451L0319).
AK094821		1.25333	0.0389747	2.02233	NA	CDS; N/A; N/A; Homo sapiens cDNA FLJ37502 fis, clone BRAWH2016446, moderately similar to TAT-BINDING HOMOLOG 7.
NM_007318	PSEN1	1.25333	0.0304057	1.93433	0.992413	CDS; PSEN1; presenilin 1 isoform I-463; Homo sapiens presenilin 1 (Alzheimer disease 3) (PSEN1), transcript variant I-463, mRNA.
NM_004285	H6PD	1.25267	0.0129157	1.584	1.383	CDS; H6PD; hexose-6-phosphate dehydrogenase precursor; Homo sapiens hexose-6-phosphate dehydrogenase (glucose 1-dehydrogenase) (H6PD), mRNA.
BC029542		1.252	0.0181767	0.819333	NA	CDS; N/A; Unknown (protein for MGC:33988); Homo sapiens cDNA clone MGC:33988 IMAGE:5298701, complete cds.
BC064617	SCML2	1.25133	0.0172243	1.53533	-0.85588	CDS; SCML2; sex comb on midleg-like 2; Homo sapiens sex comb on midleg-like 2 (Drosophila), mRNA (cDNA clone MGC:70774 IMAGE:5575894), complete cds.
NM_174912	FLJ31204	1.25133	0.0371982	1.147	0.769497	CDS; FLJ31204; hypothetical protein FLJ31204; Homo sapiens hypothetical protein FLJ31204 (FLJ31204), mRNA.
NM_001609	ACADSB	1.25067	0.00843597	1.954	1.73252	CDS; ACADSB; acyl-Coenzyme A dehydrogenase, short/branched chain precursor; Homo sapiens acyl-Coenzyme A dehydrogenase, short/branched chain (ACADSB), nuclear gene encoding mitochondrial protein, mRNA.
NM_013242	GTL3	1.25067	0.0258106	1.40833	-1.12494	CDS; GTL3; transcription factor IIB; Homo sapiens likely ortholog of mouse gene trap locus 3 (GTL3), mRNA.
NM_207377	UNQ9438	1.25067	0.0269337	1.39533	-0.091973	CDS; UNQ9438; TIMM9; Homo sapiens TIMM9 (UNQ9438), mRNA.
NM_017840	MRPL16	1.25067	0.0330777	1.20933	-0.58151	CDS; MRPL16; mitochondrial ribosomal protein L16; Homo sapiens mitochondrial ribosomal protein L16 (MRPL16), nuclear gene encoding mitochondrial protein, mRNA.
NM_013265	C11orf2	1.25	0.011237	1.32333	1.17043	CDS; C11orf2; chromosome 11 open reading frame2; Homo sapiens chromosome 11 open reading frame2 (C11orf2), mRNA.
NM_031953	SNX25	1.24867	0.0430248	1.439	0.608418	CDS; SNX25; sorting nexin 25; Homo sapiens sorting nexin 25 (SNX25), mRNA.
AY358802		1.248	0.0179538	0.512667	NA	CDS; N/A; VLGN1945; Homo sapiens clone DNA96880 VLGN1945 (UNQ1945) mRNA, complete cds.
AB046843		1.248	0.0235618	1.202	NA	CDS; KIAA1623; KIAA1623 protein; Homo sapiens mRNA for KIAA1623 protein, partial cds.
NM_002335	LRP5	1.24733	0.0141645	0.912667	0.802509	CDS; LRP5; low density lipoprotein receptor-related protein 5; Homo sapiens low density lipoprotein receptor-related protein 5 (LRP5), mRNA.
AL834128		1.24667	0.0479913	1.442	NA	CDS; DKFZp451J152; hypothetical protein; Homo sapiens mRNA; cDNA DKFZp451J152 (from clone DKFZp451J152); complete cds.
NM_014646	LPIN2	1.24667	0.014903	1.73233	0.981732	CDS; LPIN2; lipin 2; Homo sapiens lipin 2 (LPIN2), mRNA.
L06175		1.246	0.0476906	0.363333	NA	CDS; P5-1; N/A; Homo Sapiens P5-1 mRNA, complete cds.
BC001672		1.24533	0.0409294	0.887667	NA	source; N/A; N/A; Homo sapiens zinc finger, SWIM domain containing 1, mRNA (cDNA clone IMAGE:2988536), partial cds.
U83115	AIM1	1.24533	0.0495982	1.14733	1.55147	CDS; AIM1; non-lens beta gamma-crystallin like protein; Human non-lens beta gamma-crystallin like protein (AIM1) mRNA, partial cds.
NM_182586	FLJ33534	1.24533	0.0145012	1.17467	-0.0313334	CDS; FLJ33534; hypothetical protein FLJ33534; Homo sapiens hypothetical protein FLJ33534 (FLJ33534), mRNA.
AK127427		1.24467	0.000591658	1.92067	NA	CDS; N/A; N/A; Homo sapiens cDNA FLJ45519 fis, clone BRTHA2024177.
NM_002693	POLG	1.244	0.0315224	1.20333	-0.530313	CDS; POLG; polymerase (DNA directed), gamma; Homo sapiens polymerase (DNA directed), gamma (POLG), mRNA.
BC052569	SMAD6	1.24333	0.0286812	1.582	-0.0553618	CDS; SMAD6; SMAD6 protein; Homo sapiens SMAD, mothers against DPP homolog 6 (Drosophila), mRNA (cDNA clone MGC:59969 IMAGE:5922640), complete cds.
NM_004451	ESRRA	1.242	0.0314528	1.78567	0.6898	CDS; ESRRA; estrogen-related receptor alpha; Homo sapiens estrogen-related receptor alpha (ESRRA), mRNA.
NM_018250	RC74	1.242	0.00935784	2.035	-0.607396	CDS; FLJ10871; hypothetical protein FLJ10871; Homo sapiens hypothetical protein FLJ10871 (FLJ10871), mRNA.
NM_024678	FLJ23441	1.24133	0.0456049	1.92333	-0.831927	CDS; FLJ23441; hypothetical protein FLJ23441; Homo sapiens hypothetical protein FLJ23441 (FLJ23441), mRNA.
NM_004403	DFNA5	1.24133	0.00224166	1.70033	-0.0445759	CDS; DFNA5; deafness, autosomal dominant 5 protein; Homo sapiens deafness, autosomal dominant 5 (DFNA5), mRNA.
NM_017686	GDAP2	1.24133	0.0471981	1.67067	0.174661	CDS; GDAP2; ganglioside induced differentiation associated protein 2; Homo sapiens ganglioside induced differentiation associated protein 2 (GDAP2), mRNA.
NM_170740	ALDH5A1	1.24067	0.037191	1.49833	0.94329	CDS; ALDH5A1; aldehyde dehydrogenase 5A1 precursor, isoform 1; Homo sapiens aldehyde dehydrogenase 5 family, member A1 (succinate-semialdehyde dehydrogenase) (ALDH5A1), nuclear gene encoding mitochondrial protein, transcript variant 1, mRNA.
NM_002192	INHBA	1.24067	0.0265929	0.692667	0.023474	CDS; INHBA; inhibin beta A subunit precursor; Homo sapiens inhibin, beta A (activin A, activin AB alpha polypeptide) (INHBA), mRNA.
NM_198478	NKPD1	1.24067	0.00793823	0.592333	-0.00179025	CDS; NKPD1; NTPase, KAP family P-loop domain containing 1; Homo sapiens NTPase, KAP family P-loop domain containing 1 (NKPD1), mRNA.
NM_003051	SLC16A1	1.24	0.0376193	1.70967	-1.34111	CDS; SLC16A1; solute carrier family 16, member 1; Homo sapiens solute carrier family 16 (monocarboxylic acid transporters), member 1 (SLC16A1), mRNA.
NM_005276	GPD1	1.23933	0.0375981	0.434667	2.34478	CDS; GPD1; glycerol-3-phosphate dehydrogenase 1 (soluble); Homo sapiens glycerol-3-phosphate dehydrogenase 1 (soluble) (GPD1), mRNA.
NM_022036	GPRC5C	1.23867	0.0428848	2.27467	1.00306	CDS; GPRC5C; G protein-coupled receptor family C, group 5, member C isoform a; Homo sapiens G protein-coupled receptor, family C, group 5, member C (GPRC5C), transcript variant 1, mRNA.
NM_015497	DKFZP564G2022	1.23867	0.0428729	1.93133	0.469161	CDS; DKFZP564G2022; DKFZP564G2022 protein; Homo sapiens DKFZP564G2022 protein (DKFZP564G2022), mRNA.
NM_000784	CYP27A1	1.238	0.0178397	1.596	3.46846	CDS; CYP27A1; cytochrome P450, family 27, subfamily A, polypeptide 1 precursor; Homo sapiens cytochrome P450, family 27, subfamily A, polypeptide 1 (CYP27A1), nuclear gene encoding mitochondrial protein, mRNA.
AK096142		1.238	0.00361467	1.603	NA	CDS; N/A; N/A; Homo sapiens cDNA FLJ38823 fis, clone LIVER2008751.
NM_001004307	MGC33556	1.23733	0.0471254	0.894	-0.0825323	CDS; MGC33556; hypothetical LOC339541; Homo sapiens hypothetical LOC339541 (MGC33556), mRNA.
NM_002266	KPNA2	1.236	0.0372409	1.402	-2.12038	CDS; KPNA2; karyopherin alpha 2; Homo sapiens karyopherin alpha 2 (RAG cohort 1, importin alpha 1) (KPNA2), mRNA.
NM_024072	DDX54	1.234	0.00619053	1.81733	-0.786292	CDS; DDX54; DEAD (Asp-Glu-Ala-Asp) box polypeptide 54; Homo sapiens DEAD (Asp-Glu-Ala-Asp) box polypeptide 54 (DDX54), mRNA.
BC032312	TBRG1	1.23333	0.0416096	1.811	0.481607	CDS; TBRG1; TBRG1 protein; Homo sapiens transforming growth factor beta regulator 1, mRNA (cDNA clone IMAGE:5212572), complete cds.
NM_021964	ZNF148	1.23267	0.019503	1.76933	0.611221	CDS; ZNF148; zinc finger protein 148 (pHZ-52); Homo sapiens zinc finger protein 148 (pHZ-52) (ZNF148), mRNA.
NM_024891	FLJ11783	1.23267	0.0154686	1.79133	-0.0998255	CDS; FLJ11783; hypothetical protein FLJ11783; Homo sapiens hypothetical protein FLJ11783 (FLJ11783), mRNA.
NM_021009	UBC	1.23067	0.0124556	1.95433	0.21381	CDS; UBC; ubiquitin C; Homo sapiens ubiquitin C (UBC), mRNA.
NM_014405	CACNG4	1.23067	0.0208723	1.47933	0.0623069	CDS; CACNG4; voltage-dependent calcium channel gamma-4 subunit; Homo sapiens calcium channel, voltage-dependent, gamma subunit 4 (CACNG4), mRNA.
NM_000249	MLH1	1.23	0.0320137	2.41733	-1.17089	CDS; MLH1; MutL protein homolog 1; Homo sapiens mutL homolog 1, colon cancer, nonpolyposis type 2 (E. coli) (MLH1), mRNA.
BC023503	POLR2B	1.22933	0.0344731	1.793	-0.473841	CDS; POLR2B; DNA directed RNA polymerase II polypeptide B; Homo sapiens polymerase (RNA) II (DNA directed) polypeptide B, 140kDa, mRNA (cDNA clone MGC:1677 IMAGE:3346389), complete cds.
BC052572	SRF	1.22933	0.0464319	1.38267	-0.808659	CDS; SRF; serum response factor (c-fos serum response element-binding transcription factor); Homo sapiens serum response factor (c-fos serum response element-binding transcription factor), mRNA (cDNA clone MGC:59837 IMAGE:6462845), complete cds.
NM_004592	SFRS8	1.22867	0.041665	1.38433	-0.0871419	CDS; SFRS8; splicing factor, arginine/serine-rich 8 isoform 1; Homo sapiens splicing factor, arginine/serine-rich 8 (suppressor-of-white-apricot homolog, Drosophila) (SFRS8), transcript variant 2A, mRNA.
NM_004213	SLC28A1	1.22667	0.0340868	0.548	0.0126569	CDS; SLC28A1; solute carrier family 28 (sodium-coupled nucleoside transporter), member 1; Homo sapiens solute carrier family 28 (sodium-coupled nucleoside transporter), member 1 (SLC28A1), mRNA.
NM_004553	NDUFS6	1.226	0.0426767	1.855	-0.521848	CDS; NDUFS6; NADH dehydrogenase (ubiquinone) Fe-S protein 6, 13kDa (NADH-coenzyme Q reductase); Homo sapiens NADH dehydrogenase (ubiquinone) Fe-S protein 6, 13kDa (NADH-coenzyme Q reductase) (NDUFS6), mRNA.
AF117646		1.22533	0.0382603	1.80433	NA	CDS; CBL-3; long CBL-3 protein; Homo sapiens long CBL-3 protein (CBL-3) mRNA, alternatively spliced isoform, complete cds.
NM_173677	FLJ40852	1.22533	0.0464626	1.89967	0.114917	CDS; FLJ40852; hypothetical protein FLJ40852; Homo sapiens hypothetical protein FLJ40852 (FLJ40852), mRNA.
NM_005269	GLI1	1.22533	0.0378457	1.61167	0.103413	CDS; GLI; glioma-associated oncogene homolog; Homo sapiens glioma-associated oncogene homolog (zinc finger protein) (GLI), mRNA.
NM_005422	TECTA	1.22467	0.0256061	0.192	-0.231674	CDS; TECTA; tectorin alpha precursor; Homo sapiens tectorin alpha (TECTA), mRNA.
NM_005700	DPP3	1.224	0.0421975	2.21133	-0.96981	CDS; DPP3; dipeptidylpeptidase III isoform 1; Homo sapiens dipeptidylpeptidase 3 (DPP3), transcript variant 1, mRNA.
AB037808		1.22333	0.0463793	2.021	NA	CDS; KIAA1387; KIAA1387 protein; Homo sapiens mRNA for KIAA1387 protein, partial cds.
NM_023923	PHACTR4	1.22333	0.023558	0.298333	-0.0225469	CDS; PHACTR4; phosphatase and actin regulator 4; Homo sapiens phosphatase and actin regulator 4 (PHACTR4), mRNA.
AK026246		1.22333	0.0311122	0.463667	NA	CDS; N/A; N/A; Homo sapiens cDNA: FLJ22593 fis, clone HSI03254.
NM_148179	C9orf23	1.22133	0.0412508	1.65667	0.548736	CDS; C9orf23; chromosome 9 open reading frame 23 protein; Homo sapiens chromosome 9 open reading frame 23 (C9orf23), transcript variant 2, mRNA.
BX537609		1.22133	0.0371442	1.65967	NA	CDS; DKFZp686I04113; hypothetical protein; Homo sapiens mRNA; cDNA DKFZp686I04113 (from clone DKFZp686I04113).
NM_144974	FLJ31846	1.22133	0.0116031	1.69667	-0.358346	CDS; FLJ31846; hypothetical protein FLJ31846; Homo sapiens hypothetical protein FLJ31846 (FLJ31846), mRNA.
NM_030650	KIAA1715	1.22133	0.0495072	1.44633	1.14633	CDS; KIAA1715; Lunapark; Homo sapiens KIAA1715 (KIAA1715), mRNA.
BC068579		1.22	0.0304683	1.11967	NA	CDS; N/A; Unknown (protein for IMAGE:5260398); Homo sapiens cDNA clone IMAGE:5260398, partial cds.
BC001193	HIST3H2A	1.22	0.00712892	1.67333	2.2838	CDS; HIST3H2A; histone H2a; Homo sapiens histone 3, H2a, mRNA (cDNA clone MGC:3165 IMAGE:3355200), complete cds.
AK123485		1.22	0.00282502	1.72767	NA	CDS; N/A; N/A; Homo sapiens cDNA FLJ41491 fis, clone BRTHA2004978.
NM_006617	NES	1.21933	0.0383956	1.177	-2.73793	CDS; NES; nestin; Homo sapiens nestin (NES), mRNA.
NM_080650	MGC14798	1.21933	0.0281853	1.64533	-1.3754	CDS; MGC14798; hypothetical protein MGC14798; Homo sapiens similar to RIKEN cDNA 5730421E18 gene (MGC14798), mRNA.
NM_005016	PCBP2	1.21867	0.00932198	-0.313333	0.381399	CDS; PCBP2; poly(rC)-binding protein 2 isoform a; Homo sapiens poly(rC) binding protein 2 (PCBP2), transcript variant 1, mRNA.
NM_194292	SAS-6	1.21867	0.0158773	1.75567	-1.49251	CDS; DKFZp761A078; hypothetical protein DKFZp761A078; Homo sapiens hypothetical protein DKFZp761A078 (DKFZp761A078), mRNA.
BC002581	DKFZP434A0131	1.218	0.0350975	2.053	-0.410305	CDS; DKFZP434A0131; DKFZP434A0131 protein; Homo sapiens DKFZp434A0131 protein, mRNA (cDNA clone IMAGE:3160366), complete cds.
NM_001344	DAD1	1.218	0.0270205	2.19933	-0.183325	CDS; DAD1; defender against cell death 1; Homo sapiens defender against cell death 1 (DAD1), mRNA.
NM_000934	SERPINF2	1.218	0.0244855	0.138333	3.42933	CDS; SERPINF2; alpha-2-plasmin inhibitor; Homo sapiens serine (or cysteine) proteinase inhibitor, clade F (alpha-2 antiplasmin, pigment epithelium derived factor), member 2 (SERPINF2), mRNA.
NM_012068	ATF5	1.218	0.0399681	2.25133	-0.279622	CDS; ATF5; activating transcription factor 5; Homo sapiens activating transcription factor 5 (ATF5), mRNA.
NM_006990	WASF2	1.218	0.0420234	1.30567	0.848903	CDS; WASF2; WAS protein family, member 2; Homo sapiens WAS protein family, member 2 (WASF2), mRNA.
NM_014673	KIAA0103	1.21733	0.00829439	1.327	0.179689	CDS; KIAA0103; KIAA0103; Homo sapiens KIAA0103 (KIAA0103), mRNA.
BC020814		1.21667	0.00321423	1.486	NA	CDS; N/A; Unknown (protein for MGC:23859); Homo sapiens cDNA clone MGC:23859 IMAGE:4295904, complete cds.
AL136668		1.21667	0.0175176	2.24833	NA	CDS; DKFZp564O2071; hypothetical protein; Homo sapiens mRNA; cDNA DKFZp564O2071 (from clone DKFZp564O2071).
NM_005271	GLUD1	1.21667	0.0485102	1.80567	0.892792	CDS; GLUD1; glutamate dehydrogenase 1; Homo sapiens glutamate dehydrogenase 1 (GLUD1), mRNA.
NM_002841	PTPRG	1.216	0.0273052	2.00233	-2.00895	CDS; PTPRG; protein tyrosine phosphatase, receptor type, G precursor; Homo sapiens protein tyrosine phosphatase, receptor type, G (PTPRG), mRNA.
NM_138959	VANGL1	1.216	0.0397583	0.511667	-0.799525	CDS; VANGL1; vang-like 1; Homo sapiens vang-like 1 (van gogh, Drosophila) (VANGL1), mRNA.
NM_032714	C14orf151	1.216	0.0089735	1.59767	-1.11965	CDS; C14orf151; chromosome 14 open reading frame 151; Homo sapiens chromosome 14 open reading frame 151 (C14orf151), mRNA.
NM_012460	TIMM9	1.21467	0.0349946	1.285	-0.503807	CDS; TIMM9; translocase of inner mitochondrial membrane 9 homolog; Homo sapiens translocase of inner mitochondrial membrane 9 homolog (yeast) (TIMM9), mRNA.
BC035704		1.214	0.0319131	1.24633	NA	CDS; N/A; Unknown (protein for IMAGE:5573062); Homo sapiens, clone IMAGE:5573062, mRNA, partial cds.
NM_004200	SYT7	1.214	0.0027616	0.722333	0.971335	CDS; SYT7; synaptotagmin VII; Homo sapiens synaptotagmin VII (SYT7), mRNA.
NM_004667	HERC2	1.214	0.0242886	1.282	-0.245419	CDS; HERC2; hect domain and RLD 2; Homo sapiens hect domain and RLD 2 (HERC2), mRNA.
NM_014343	CLDN15	1.21333	0.0325912	0.595	2.55631	CDS; CLDN15; claudin 15; Homo sapiens claudin 15 (CLDN15), mRNA.
NM_012205	HAAO	1.21267	0.00634469	2.111	1.16057	CDS; HAAO; 3-hydroxyanthranilate 3,4-dioxygenase; Homo sapiens 3-hydroxyanthranilate 3,4-dioxygenase (HAAO), mRNA.
BC020239		1.212	0.0365542	2.03433	NA	CDS; FARS1; phenylalanine-tRNA synthetase; Homo sapiens phenylalanine-tRNA synthetase 1 (mitochondrial), mRNA (cDNA clone MGC:31969 IMAGE:5258249), complete cds.
BC062368		1.21133	0.010722	2.19567	NA	CDS; LOC152217; hypothetical protein BC007882; Homo sapiens hypothetical protein BC007882, mRNA (cDNA clone MGC:71256 IMAGE:6730791), complete cds.
NM_181501		1.21	0.0301974	1.18567	NA	CDS; ITGA1; integrin, alpha 1 precursor; Homo sapiens integrin, alpha 1 (ITGA1), mRNA.
AK128036		1.20867	0.0452008	0.049	NA	CDS; N/A; N/A; Homo sapiens cDNA FLJ46155 fis, clone TESTI4001517, moderately similar to Keratin, type I cytoskeletal 18.
NM_173611	FLJ38426	1.208	0.0474547	1.91133	-1.16009	CDS; FLJ38426; hypothetical protein FLJ38426; Homo sapiens hypothetical protein FLJ38426 (FLJ38426), mRNA.
NM_001004320		1.20733	0.0292239	0.586333	NA	CDS; FLJ16237; FLJ16237 protein; Homo sapiens FLJ16237 protein (FLJ16237), mRNA.
NM_021227	DC2	1.20733	0.00987884	1.777	0.167484	CDS; DC2; DC2 protein; Homo sapiens DC2 protein (DC2), mRNA.
NM_018003	UACA	1.20733	0.0411399	1.39833	0.0201379	CDS; UACA; uveal autoantigen with coiled-coil domains and ankyrin repeats; Homo sapiens uveal autoantigen with coiled-coil domains and ankyrin repeats (UACA), mRNA.
NM_018200	HMG20A	1.20733	0.0139241	1.44933	0.162843	CDS; HMG20A; high-mobility group 20A; Homo sapiens high-mobility group 20A (HMG20A), mRNA.
AY302186		1.20733	0.00107876	1.76033	NA	CDS; N/A; replicative senescence downregulated leo1-like protein; Homo sapiens replicative senescence downregulated leo1-like protein mRNA, complete cds.
AF176924		1.20733	0.0394036	0.218	NA	CDS; MST134; MSTP134; Homo sapiens MSTP134 (MST134) mRNA, complete cds.
NM_013362	ZNF225	1.206	0.0128787	2.007	-0.007991	CDS; ZNF225; zinc finger protein 225; Homo sapiens zinc finger protein 225 (ZNF225), mRNA.
NM_130847	AMOTL1	1.20533	0.0139081	2.003	1.7357	CDS; AMOTL1; angiomotin like 1; Homo sapiens angiomotin like 1 (AMOTL1), mRNA.
NM_148887	MRPL10	1.20533	0.00200751	1.542	0.499591	CDS; MRPL10; mitochondrial ribosomal protein L10 isoform b; Homo sapiens mitochondrial ribosomal protein L10 (MRPL10), nuclear gene encoding mitochondrial protein, transcript variant 2, mRNA.
AJ437509		1.204	0.0467138	0.238	NA	CDS; PMSP; Papillomavirus minor structural protein interacting protein; Homo sapiens mRNA for Papillomavirus minor structural protein interacting protein (PMSP gene).
NM_002414	CD99	1.20333	0.0473703	1.96367	0.249275	CDS; CD99; CD99 antigen; Homo sapiens CD99 antigen (CD99), mRNA.
AK123797		1.20267	0.0426843	1.63567	NA	CDS; N/A; N/A; Homo sapiens cDNA FLJ41803 fis, clone NHNPC2002749.
AK096041		1.20267	0.000227689	1.318	NA	CDS; N/A; N/A; Homo sapiens cDNA FLJ38722 fis, clone KIDNE2010084.
NM_015565	ZNF294	1.202	0.0361614	1.566	0.0512072	CDS; ZNF294; zinc finger protein 294; Homo sapiens zinc finger protein 294 (ZNF294), mRNA.
NM_014708	KNTC1	1.202	0.0365224	1.77233	-2.07744	CDS; KNTC1; Rough Deal homolog, centromere/kinetochore protein; Homo sapiens kinetochore associated 1 (KNTC1), mRNA.
AK074037		1.20133	0.0420978	1.932	NA	CDS; FLJ00088; FLJ00088 protein; Homo sapiens mRNA for FLJ00088 protein.
NM_004687	MTMR4	1.20133	0.00226843	1.70233	1.5181	CDS; MTMR4; myotubularin related protein 4; Homo sapiens myotubularin related protein 4 (MTMR4), mRNA.
NM_032581	DRCTNNB1A	1.20133	0.00462925	0.282333	1.00808	CDS; DRCTNNB1A; down-regulated by Ctnnb1, a; Homo sapiens down-regulated by Ctnnb1, a (DRCTNNB1A), mRNA.
NM_000387	SLC25A20	1.20133	0.00226297	1.216	2.5603	CDS; SLC25A20; carnitine/acylcarnitine translocase; Homo sapiens solute carrier family 25 (carnitine/acylcarnitine translocase), member 20 (SLC25A20), nuclear gene encoding mitochondrial protein, mRNA.
NM_006304	SHFM1	1.2	0.036053	1.62633	-0.263779	CDS; SHFM1; candidate for split hand/foot malformation type 1; Homo sapiens split hand/foot malformation (ectrodactyly) type 1 (SHFM1), mRNA.
BC057794	BTBD5	1.2	0.0377074	1.57633	0.816261	CDS; BTBD5; BTBD5 protein; Homo sapiens BTB (POZ) domain containing 5, mRNA (cDNA clone MGC:71647 IMAGE:5295395), complete cds.
NM_022835	PLEKHG2	1.2	0.00860769	1.74033	0.181644	CDS; CLG; hypothetical protein FLJ00018; Homo sapiens likely ortholog of mouse common-site lymphoma/leukemia GEF (CLG), mRNA.
NM_002414	CD99	1.2	0.0474246	1.90467	0.249275	CDS; CD99; CD99 antigen; Homo sapiens CD99 antigen (CD99), mRNA.
AK124968		1.19933	0.0109011	1.521	NA	CDS; N/A; N/A; Homo sapiens cDNA FLJ42978 fis, clone BRTHA2004821.
D38502		1.19933	0.0323479	2.16333	NA	CDS; PMS4; N/A; Homo sapiens PMS4 mRNA (yeast mismatch repair gene PMS1 homologue), partial cds (C-terminal region).
NM_002814	PSMD10	1.19733	0.0240408	1.63833	0.164159	CDS; PSMD10; proteasome 26S non-ATPase subunit 10 isoform 1; Homo sapiens proteasome (prosome, macropain) 26S subunit, non-ATPase, 10 (PSMD10), transcript variant 1, mRNA.
BX537961		1.19733	0.00221056	1.57433	NA	CDS; DKFZp686N1286; hypothetical protein; Homo sapiens mRNA; cDNA DKFZp686N1286 (from clone DKFZp686N1286); complete cds.
NM_032213	RBED1	1.19733	0.0273371	2.01433	0.174269	CDS; RBED1; RNA binding motif and ELMO domain 1; Homo sapiens RNA binding motif and ELMO domain 1 (RBED1), mRNA.
NM_199484	C20orf24	1.19667	0.0100434	1.48067	-0.438949	CDS; C20orf24; RAB5-interacting protein isoform c; Homo sapiens chromosome 20 open reading frame 24 (C20orf24), transcript variant 3, mRNA.
NM_014293	NPTXR	1.19667	0.0194879	0.852	1.41115	CDS; NPTXR; neuronal pentraxin receptor isoform 1; Homo sapiens neuronal pentraxin receptor (NPTXR), transcript variant 1, mRNA.
BC052592	MLYCD	1.196	0.0250329	1.02967	0.850565	CDS; MLYCD; MLYCD protein; Homo sapiens malonyl-CoA decarboxylase, mRNA (cDNA clone MGC:59795 IMAGE:6421051), complete cds.
AY234408		1.19467	0.0243084	2.28767	NA	CDS; N/A; zinc finger protein; Homo sapiens zinc finger protein mRNA, complete cds.
NM_022067	C14orf133	1.194	0.00807209	1.92467	0.218959	CDS; C14orf133; chromosome 14 open reading frame 133; Homo sapiens chromosome 14 open reading frame 133 (C14orf133), mRNA.
AL050020		1.194	0.0213897	2.098	NA	source; N/A; N/A; Homo sapiens mRNA; cDNA DKFZp564C196 (from clone DKFZp564C196).
NM_015662	SLB	1.19333	0.0449447	0.367	0.487481	CDS; SLB; selective LIM binding factor, rat homolog; Homo sapiens selective LIM binding factor, rat homolog (SLB), mRNA.
AB014537		1.192	0.00870592	1.626	NA	CDS; KIAA0637; KIAA0637 protein; Homo sapiens mRNA for KIAA0637 protein, partial cds.
NM_000319	PEX5	1.19133	0.0396307	1.879	-0.45235	CDS; PEX5; peroxisomal biogenesis factor 5; Homo sapiens peroxisomal biogenesis factor 5 (PEX5), mRNA.
BC006419	HIP2	1.19133	0.0106156	2.41133	-0.608237	CDS; HIP2; HIP2 protein; Homo sapiens huntingtin interacting protein 2, mRNA (cDNA clone IMAGE:3946309), complete cds.
NM_033505	SELI	1.19067	0.0318584	1.97433	-0.923162	CDS; SELI; selenoprotein I; Homo sapiens selenoprotein I (SELI), mRNA.
NM_006303	JTV1	1.19067	0.0391527	1.71467	-1.78235	CDS; JTV1; JTV1; Homo sapiens JTV1 gene (JTV1), mRNA.
NM_022494	ZDHHC6	1.19	0.0335671	2.21367	-0.504282	CDS; ZDHHC6; zinc finger, DHHC domain containing 6; Homo sapiens zinc finger, DHHC domain containing 6 (ZDHHC6), mRNA.
NM_006476	ATP5L	1.18867	0.0197692	1.44967	0.454392	CDS; ATP5L; ATP synthase, H+ transporting, mitochondrial F0 complex, subunit g; Homo sapiens ATP synthase, H+ transporting, mitochondrial F0 complex, subunit g (ATP5L), nuclear gene encoding mitochondrial protein, mRNA.
AF151866		1.188	0.021155	1.80667	NA	CDS; N/A; CGI-108 protein; Homo sapiens CGI-108 protein mRNA, complete cds.
BC066918	AD-020	1.188	0.0316424	1.588	1.03585	CDS; AD-020; protein x 013; Homo sapiens protein x 013, mRNA (cDNA clone MGC:87138 IMAGE:4826492), complete cds.
NM_005935	AFF1	1.18733	0.032629	1.33067	1.39501	CDS; MLLT2; myeloid/lymphoid or mixed-lineage leukemia (trithorax homolog, Drosophila); translocated to, 2; Homo sapiens myeloid/lymphoid or mixed-lineage leukemia (trithorax homolog, Drosophila); translocated to, 2 (MLLT2), mRNA.
NM_018317	TBC1D19	1.18667	0.0332016	1.50033	0.260101	CDS; FLJ11082; hypothetical protein FLJ11082; Homo sapiens hypothetical protein FLJ11082 (FLJ11082), mRNA.
BC066918	AD-020	1.186	0.0013317	1.456	1.03585	CDS; AD-020; protein x 013; Homo sapiens protein x 013, mRNA (cDNA clone MGC:87138 IMAGE:4826492), complete cds.
NM_030800	DKFZP564O1664	1.18467	0.0207486	1.61067	-0.401247	CDS; DKFZP564O1664; hypothetical protein DKFZp564O1664; Homo sapiens hypothetical protein DKFZp564O1664 (DKFZP564O1664), mRNA.
NM_014434	NDOR1	1.18333	0.0402387	2.066	0.104105	CDS; NDOR1; NADPH dependent diflavin oxidoreductase 1; Homo sapiens NADPH dependent diflavin oxidoreductase 1 (NDOR1), mRNA.
NM_138412	RDH13	1.18333	0.0325543	1.39967	-0.343302	CDS; RDH13; retinol dehydrogenase 13 (all-trans and 9-cis); Homo sapiens retinol dehydrogenase 13 (all-trans and 9-cis) (RDH13), mRNA.
BC032480		1.18267	0.0195703	2.36633	NA	CDS; N/A; Unknown (protein for IMAGE:5214272); Homo sapiens, clone IMAGE:5214272, mRNA, partial cds.
NM_002422	MMP3	1.18267	0.0129339	0.197667	-0.00314721	CDS; MMP3; matrix metalloproteinase 3 preproprotein; Homo sapiens matrix metalloproteinase 3 (stromelysin 1, progelatinase) (MMP3), mRNA.
NM_001675	ATF4	1.18133	0.0489606	1.97567	-0.621343	CDS; ATF4; activating transcription factor 4; Homo sapiens activating transcription factor 4 (tax-responsive enhancer element B67) (ATF4), transcript variant 1, mRNA.
NM_025147	FLJ13448	1.18133	0.0029969	1.58633	0.379131	CDS; FLJ13448; hypothetical protein FLJ13448; Homo sapiens hypothetical protein FLJ13448 (FLJ13448), mRNA.
NM_005895	GOLGA3	1.18067	0.0294683	1.61967	0.500889	CDS; GOLGA3; Golgi autoantigen, golgin subfamily a, 3; Homo sapiens golgi autoantigen, golgin subfamily a, 3 (GOLGA3), mRNA.
AK023708		1.18067	0.0253846	1.829	NA	CDS; N/A; N/A; Homo sapiens cDNA FLJ13646 fis, clone PLACE1011325.
AK056354		1.18067	0.0394842	1.444	NA	CDS; N/A; N/A; Homo sapiens cDNA FLJ31792 fis, clone NT2RI2008791, moderately similar to PROBABLE URACIL PHOSPHORIBOSYLTRANSFERASE (EC 2.4.2.9).
NM_006815	RNP24	1.18067	0.0487587	1.83	-0.0453797	CDS; RNP24; coated vesicle membrane protein; Homo sapiens coated vesicle membrane protein (RNP24), mRNA.
AK025494		1.18	0.0412084	1.21367	NA	CDS; N/A; N/A; Homo sapiens cDNA: FLJ21841 fis, clone HEP01831.
NM_016058	CGI-121	1.18	0.0410193	0.974333	-1.13886	CDS; CGI-121; CGI-121 protein; Homo sapiens CGI-121 protein (CGI-121), mRNA.
NM_032102	SRP46	1.17867	0.0412791	1.37667	0.0509109	CDS; SRP46; Splicing factor, arginine/serine-rich, 46kD; Homo sapiens Splicing factor, arginine/serine-rich, 46kD (SRP46), mRNA.
NM_004279	PMPCB	1.178	0.0145283	1.54567	-0.0854642	CDS; PMPCB; peptidase (mitochondrial processing) beta; Homo sapiens peptidase (mitochondrial processing) beta (PMPCB), mRNA.
AB040902		1.178	0.0370628	0.908333	NA	CDS; KIAA1469; KIAA1469 protein; Homo sapiens mRNA for KIAA1469 protein, partial cds.
NM_017807	OSGEP	1.178	0.0381578	2.13767	-0.812214	CDS; OSGEP; O-sialoglycoprotein endopeptidase; Homo sapiens O-sialoglycoprotein endopeptidase (OSGEP), mRNA.
BC036390	GALNT4	1.17733	0.020631	1.874	0.194259	CDS; GALNT4; polypeptide N-acetylgalactosaminyltransferase 4; Homo sapiens UDP-N-acetyl-alpha-D-galactosamine:polypeptide N-acetylgalactosaminyltransferase 4 (GalNAc-T4), mRNA (cDNA clone MGC:41784 IMAGE:5261236), complete cds.
NM_002614	PDZK1	1.17667	0.000154652	1.463	2.2647	CDS; PDZK1; PDZ domain containing 1; Homo sapiens PDZ domain containing 1 (PDZK1), mRNA.
NM_004083	DDIT3	1.17667	0.0117351	1.861	0.479155	CDS; DDIT3; DNA-damage-inducible transcript 3; Homo sapiens DNA-damage-inducible transcript 3 (DDIT3), mRNA.
AY358199		1.17467	0.0206373	1.76133	NA	CDS; N/A; CDH24; Homo sapiens clone DNA203532 CDH24 (UNQ2834) mRNA, complete cds.
BX641072		1.17467	0.00131731	1.85	NA	CDS; DKFZp686G07210; hypothetical protein; Homo sapiens mRNA; cDNA DKFZp686G07210 (from clone DKFZp686G07210).
NM_007165	SF3A2	1.17467	0.0110059	1.57867	0.421651	CDS; SF3A2; splicing factor 3a, subunit 2; Homo sapiens splicing factor 3a, subunit 2, 66kDa (SF3A2), mRNA.
NM_145206	VTI1A	1.174	0.0244211	2.01033	-0.113607	CDS; VTI1A; SNARE Vti1a-beta protein; Homo sapiens vesicle transport through interaction with t-SNAREs homolog 1A (yeast) (VTI1A), mRNA.
NM_012434	SLC17A5	1.17267	0.00122701	1.62067	2.38389	CDS; SLC17A5; solute carrier family 17 (anion/sugar transporter), member 5; Homo sapiens solute carrier family 17 (anion/sugar transporter), member 5 (SLC17A5), mRNA.
NM_016559	PEX5L	1.17267	0.00799072	0.448	-0.099371	CDS; PEX5L; PXR2b protein; Homo sapiens peroxisomal biogenesis factor 5-like (PEX5L), mRNA.
NM_005041	PRF1	1.17267	0.00919559	0.0583333	-0.0166359	CDS; PRF1; perforin 1 precursor; Homo sapiens perforin 1 (pore forming protein) (PRF1), mRNA.
BC009051		1.17267	0.00919559		NA	source; N/A; N/A; Homo sapiens cDNA clone IMAGE:3865825, with apparent retained intron.
NM_024989	PGAP1	1.17267	0.032174	1.665	0.425295	CDS; PGAP1; GPI deacylase; Homo sapiens GPI deacylase (PGAP1), mRNA.
AF525763		1.17067	0.0398732	0.604333	NA	CDS; N/A; DAB1; Homo sapiens DAB1 mRNA, partial cds, alternatively spliced.
AF480883		1.168	0.0169141	0.894333	NA	CDS; VCIP; vascular endothelial growth factor and type I collagen inducible protein; Homo sapiens vascular endothelial growth factor and type I collagen inducible protein (VCIP) mRNA, complete cds.
AK098562		1.16733	0.0235438	-0.048	NA	CDS; N/A; N/A; Homo sapiens cDNA FLJ25696 fis, clone TST04563.
NM_198990	NAPE-PLD	1.166	0.0138841	1.76333	1.84667	CDS; NAPE-PLD; N-acyl-phosphatidylethanolamine-hydrolyzing phospholipase D; Homo sapiens N-acyl-phosphatidylethanolamine-hydrolyzing phospholipase D (NAPE-PLD), mRNA.
NM_144575	CAPN13	1.16533	0.0266457	0.274	0.933858	CDS; CAPN13; calpain 13; Homo sapiens calpain 13 (CAPN13), mRNA.
NM_148960	CLDN19	1.164	0.0160907	0.718667	1.56553	CDS; CLDN19; claudin 19; Homo sapiens claudin 19 (CLDN19), mRNA.
BC013608		1.164	0.00177709	2.03733	NA	CDS; LOC51249; LOC51249 protein; Homo sapiens hypothetical protein LOC51249, mRNA (cDNA clone IMAGE:3864518), complete cds.
BC023653	D4ST1	1.16333	0.0361274	1.536	-0.828671	CDS; D4ST1; D4ST1 protein; Homo sapiens dermatan 4 sulfotransferase 1, mRNA (cDNA clone IMAGE:4549589), partial cds.
NM_023942	MGC3036	1.16333	0.0327589	1.901	-0.395985	CDS; MGC3036; hypothetical protein MGC3036; Homo sapiens hypothetical protein MGC3036 (MGC3036), mRNA.
AF078164	KUB3	1.16333	0.0273701	1.62733	-0.569037	CDS; KUB3; Ku70-binding protein; Homo sapiens Ku70-binding protein (KUB3) mRNA, partial cds.
NM_007352	ELA3B	1.162	0.0331462	-0.108	0.101691	CDS; ELA3B; elastase 3B; Homo sapiens elastase 3B, pancreatic (ELA3B), mRNA.
NM_032648	C1orf90	1.16067	0.0242234	0.435667	0.0485266	CDS; MGC10820; hypothetical protein MGC10820; Homo sapiens hypothetical protein MGC10820 (MGC10820), mRNA.
AK124971		1.16067	0.0446114	1.85533	NA	CDS; N/A; N/A; Homo sapiens cDNA FLJ42981 fis, clone BRTHA2007422.
BC034236	MGC39821	1.15933	0.00341025	1.533	0.0693462	CDS; MGC39821; MGC39821 protein; Homo sapiens hypothetical protein MGC39821, mRNA (cDNA clone MGC:39821 IMAGE:5299767), complete cds.
NM_018141	MRPS10	1.158	0.0205677	0.935333	-0.936382	CDS; MRPS10; mitochondrial ribosomal protein S10; Homo sapiens mitochondrial ribosomal protein S10 (MRPS10), nuclear gene encoding mitochondrial protein, mRNA.
BC022045	MRPS31	1.15733	0.010619	2.10667	-1.09744	CDS; MRPS31; mitochondrial ribosomal protein S31; Homo sapiens mitochondrial ribosomal protein S31, mRNA (cDNA clone MGC:27154 IMAGE:4774270), complete cds.
NM_002648	PIM1	1.15667	0.00717951	2.136	1.32792	CDS; PIM1; pim-1 oncogene; Homo sapiens pim-1 oncogene (PIM1), mRNA.
NM_005815	ZNF443	1.15667	0.0466384	0.0643333	-0.0956813	CDS; ZNF443; zinc finger protein 443; Homo sapiens zinc finger protein 443 (ZNF443), mRNA.
NM_182518	C1orf84	1.15667	0.0341176	2.503	-0.219569	CDS; LOC149469; hypothetical protein LOC149469; Homo sapiens hypothetical protein LOC149469 (LOC149469), mRNA.
AB037742		1.15333	0.0232551	1.55567	NA	CDS; KIAA1321; KIAA1321 protein; Homo sapiens mRNA for KIAA1321 protein, partial cds.
NM_198476	FLJ41131	1.15267	0.006233	1.71767	1.41145	CDS; FLJ41131; FLJ41131 protein; Homo sapiens FLJ41131 protein (FLJ41131), mRNA.
NM_212482	FN1	1.15267	0.0177037	1.29067	-0.600148	CDS; FN1; fibronectin 1 isoform 1 preproprotein; Homo sapiens fibronectin 1 (FN1), transcript variant 1, mRNA.
NM_018488	TBX4	1.152	0.00764603	0.137333	0.422139	CDS; TBX4; T-box 4; Homo sapiens T-box 4 (TBX4), mRNA.
AY358536		1.15133	0.0119181	-0.058	NA	CDS; N/A; EAAP781; Homo sapiens clone DNA76401 EAAP781 (UNQ781) mRNA, complete cds.
NM_147190	LASS5	1.15133	0.0295976	1.65467	-0.366378	CDS; LASS5; LAG1 longevity assurance homolog 5; Homo sapiens LAG1 longevity assurance homolog 5 (S. cerevisiae) (LASS5), mRNA.
D42045		1.15	0.00980636	2.053	NA	CDS; KIAA0086; N/A; Homo sapiens KIAA0086 mRNA, partial cds.
BC003530	SNRPB	1.15	0.0174528	0.662667	-1.41834	CDS; SNRPB; SNRPB protein; Homo sapiens small nuclear ribonucleoprotein polypeptides B and B1, mRNA (cDNA clone MGC:10785 IMAGE:3608728), complete cds.
NM_138447	ZNF689	1.15	0.0201778	1.37233	-0.560105	CDS; LOC115509; hypothetical protein BC014000; Homo sapiens hypothetical protein BC014000 (LOC115509), mRNA.
NM_002150	HPD	1.14933	0.022807	0.662	0.266241	CDS; HPD; 4-hydroxyphenylpyruvate dioxygenase; Homo sapiens 4-hydroxyphenylpyruvate dioxygenase (HPD), mRNA.
NM_031858	NBR1	1.14933	0.00401596	1.58233	2.49072	CDS; M17S2; membrane component, chromosome 17, surface marker 2; Homo sapiens membrane component, chromosome 17, surface marker 2 (ovarian carcinoma antigen CA125) (M17S2), transcript variant 2, mRNA.
NM_014372	RNF11	1.14867	0.0220745	1.40567	1.21333	CDS; RNF11; ring finger protein 11; Homo sapiens ring finger protein 11 (RNF11), mRNA.
NM_212472	PRKAR1A	1.148	0.0435215	1.71733	0.404723	CDS; PRKAR1A; cAMP-dependent protein kinase, regulatory subunit alpha 1; Homo sapiens protein kinase, cAMP-dependent, regulatory, type I, alpha (tissue specific extinguisher 1) (PRKAR1A), transcript variant 3, mRNA.
D87470		1.148	0.0401657	1.59933	NA	CDS; KIAA0280; N/A; Human mRNA for KIAA0280 gene, partial cds.
NM_016410	CHMP5	1.14733	0.0190728	2.347	0.000180849	CDS; SNF7DC2; SNF7 domain containing 2; Homo sapiens SNF7 domain containing 2 (SNF7DC2), mRNA.
AB085763		1.14733	0.0148352	1.094	NA	CDS; N/A; p40phox binding protein; Homo sapiens mRNA for p40phox binding protein, partial cds.
AK001777		1.14667	0.0114026	1.47	NA	CDS; N/A; N/A; Homo sapiens cDNA FLJ10915 fis, clone OVARC1000288, weakly similar to VACUOLAR AMINOPEPTIDASE I PRECURSOR (EC 3.4.11.22).
BC015544		1.146	0.0336731	2.00767	NA	CDS; N/A; histone gene complex 1; Homo sapiens, histone gene complex 1, clone MGC:9629 IMAGE:3913365, mRNA, complete cds.
NM_014396	VPS41	1.146	0.0448788	1.21967	-0.280792	CDS; VPS41; vacuolar protein sorting 41 (yeast homolog) isoform 1; Homo sapiens vacuolar protein sorting 41 (yeast) (VPS41), transcript variant 1, mRNA.
NM_173854	SLC41A1	1.146	0.0338459	1.46167	0.0551064	CDS; SLC41A1; solute carrier family 41 member 1; Homo sapiens solute carrier family 41, member 1 (SLC41A1), mRNA.
BC015544		1.14533	0.0300142	2.06133	NA	CDS; N/A; histone gene complex 1; Homo sapiens, histone gene complex 1, clone MGC:9629 IMAGE:3913365, mRNA, complete cds.
AL590525		1.14467	0.0170459	1.957	NA	CDS; N/A; hypothetical protein; Novel human mRNA from X chromosome.
NM_145010	C10orf63	1.144	0.0394774	1.74633	0.203328	CDS; C10orf63; chromosome 10 open reading frame 63; Homo sapiens chromosome 10 open reading frame 63 (C10orf63), mRNA.
NM_032420	PCDH1	1.14267	0.0419322	1.59333	0.764673	CDS; PCDH1; protocadherin 1 isoform 2 precursor; Homo sapiens protocadherin 1 (cadherin-like 1) (PCDH1), transcript variant 2, mRNA.
NM_024587	TMEM53	1.14267	0.0335871	1.04633	1.16747	CDS; FLJ22353; hypothetical protein FLJ22353; Homo sapiens hypothetical protein FLJ22353 (FLJ22353), mRNA.
NM_198201	POP5	1.142	0.0150247	1.66133	-1.03278	CDS; POP5; processing of precursor 5, ribonuclease P/MRP subunit isoform b; Homo sapiens processing of precursor 5, ribonuclease P/MRP subunit (S. cerevisiae) (POP5), transcript variant 2, mRNA.
NM_005327	HADHSC	1.14133	0.0106962	1.22867	1.6767	CDS; HADHSC; L-3-hydroxyacyl-Coenzyme A dehydrogenase, short chain; Homo sapiens L-3-hydroxyacyl-Coenzyme A dehydrogenase, short chain (HADHSC), mRNA.
NM_003059	SLC22A4	1.14067	0.0461616	1.96233	2.62722	CDS; SLC22A4; solute carrier family 22 member 4; Homo sapiens solute carrier family 22 (organic cation transporter), member 4 (SLC22A4), mRNA.
NM_080632	UPF3B	1.14	0.00951075	1.89667	-0.97045	CDS; UPF3B; UPF3 regulator of nonsense transcripts homolog B isoform 1; Homo sapiens UPF3 regulator of nonsense transcripts homolog B (yeast) (UPF3B), transcript variant 1, mRNA.
AK074433		1.14	0.00891597	1.565	NA	CDS; N/A; N/A; Homo sapiens cDNA FLJ23853 fis, clone LNG03776.
NM_174887	IFT20	1.14	0.0452804	1.827	1.06574	CDS; LOC90410; intraflagellar transport protein IFT20; Homo sapiens intraflagellar transport protein IFT20 (LOC90410), mRNA.
NM_006348	COG5	1.14	0.0257507	1.83633	-0.00238664	CDS; COG5; component of oligomeric golgi complex 5 isoform 1; Homo sapiens component of oligomeric golgi complex 5 (COG5), transcript variant 1, mRNA.
BC067257	DEPC-1	1.14	0.0173871	0.863333	-0.270433	CDS; DEPC-1; DEPC-1 protein; Homo sapiens prostate cancer antigen-1, mRNA (cDNA clone MGC:74669 IMAGE:6176933), complete cds.
AB023140		1.13933	0.0028173	1.19767	NA	CDS; KIAA0923; KIAA0923 protein; Homo sapiens mRNA for KIAA0923 protein, partial cds.
NM_012191	NAT6	1.13933	0.0444225	1.89133	0.253803	CDS; NAT6; putative tumor suppressor FUS2; Homo sapiens N-acetyltransferase 6 (NAT6), mRNA.
NM_032175	FLJ12787	1.138	0.00993537	2.18167	-2.4212	CDS; FLJ12787; Src-associated protein SAW; Homo sapiens Src-associated protein SAW (FLJ12787), mRNA.
NM_133491	SAT2	1.13733	0.0220445	1.476	2.76354	CDS; SAT2; polyamine N-acetyltransferase; Homo sapiens spermidine/spermine N1-acetyltransferase 2 (SAT2), mRNA.
NM_006079	CITED2	1.13733	0.0469668	1.885	1.06012	CDS; CITED2; Cbp/p300-interacting transactivator, with Glu/Asp-rich carboxy-terminal domain, 2; Homo sapiens Cbp/p300-interacting transactivator, with Glu/Asp-rich carboxy-terminal domain, 2 (CITED2), mRNA.
AK027859		1.13667	0.0193568	1.68233	NA	CDS; N/A; N/A; Homo sapiens cDNA FLJ14953 fis, clone PLACE3000160.
AL834433		1.13667	0.0106073	1.96633	NA	CDS; DKFZp762C186; hypothetical protein; Homo sapiens mRNA; cDNA DKFZp762C186 (from clone DKFZp762C186).
NM_133473	ZNF431	1.136	0.0309161	0.624	-0.569404	CDS; ZNF431; zinc finger protein 431; Homo sapiens zinc finger protein 431 (ZNF431), mRNA.
NM_021210	TRAPPC1	1.13533	0.0483724	2.07967	-0.104607	CDS; TRAPPC1; trafficking protein particle complex 1; Homo sapiens trafficking protein particle complex 1 (TRAPPC1), mRNA.
NM_001177	ARL1	1.13533	0.0344606	2.01933	0.447721	CDS; ARL1; ADP-ribosylation factor-like 1; Homo sapiens ADP-ribosylation factor-like 1 (ARL1), mRNA.
AB107013		1.13467	0.0170888	1.35867	NA	CDS; MetRS; mitochondrial methionyl-tRNA synthetase; Homo sapiens MetRS mRNA for mitochondrial methionyl-tRNA synthetase, complete cds.
NM_005063	SCD	1.13467	0.0173549	1.38867	1.34693	CDS; SCD; stearoyl-CoA desaturase; Homo sapiens stearoyl-CoA desaturase (delta-9-desaturase) (SCD), mRNA.
NM_015680	C2orf24	1.13467	0.0138887	1.95467	0.203945	CDS; C2orf24; chromosome 2 open reading frame 24; Homo sapiens chromosome 2 open reading frame 24 (C2orf24), mRNA.
NM_144581	C14orf149	1.13467	0.0276987	1.71967	-0.565948	CDS; C14orf149; chromosome 14 open reading frame 149; Homo sapiens chromosome 14 open reading frame 149 (C14orf149), mRNA.
NM_003594	TTF2	1.134	0.0104099	1.88933	-2.52517	CDS; TTF2; transcription termination factor, RNA polymerase II; Homo sapiens transcription termination factor, RNA polymerase II (TTF2), mRNA.
NM_003753	EIF3S7	1.13267	0.0162451	0.562333	0.131852	CDS; EIF3S7; eukaryotic translation initiation factor 3 subunit 7; Homo sapiens eukaryotic translation initiation factor 3, subunit 7 zeta, 66/67kDa (EIF3S7), mRNA.
NM_015476	C18orf10	1.13067	0.0219383	1.43933	-0.556195	CDS; C18orf10; chromosome 18 open reading frame 10; Homo sapiens chromosome 18 open reading frame 10 (C18orf10), mRNA.
AL137562	DKFZp434O0320	1.13	0.00561015	0.343	0.093058	CDS; DKFZp434O0320; hypothetical protein; Homo sapiens mRNA; cDNA DKFZp434O0320 (from clone DKFZp434O0320).
NM_004847	AIF1	1.13	0.040984	0.784333	1.03536	CDS; AIF1; allograft inflammatory factor 1 isoform 2; Homo sapiens allograft inflammatory factor 1 (AIF1), transcript variant 2, mRNA.
AK000497		1.12867	0.034251	1.407	NA	CDS; N/A; N/A; Homo sapiens cDNA FLJ20490 fis, clone KAT08394.
NM_015516	TSK	1.128	0.0151131	2.15767	1.45944	CDS; TSK; tsukushi; Homo sapiens likely ortholog of chicken tsukushi (TSK), mRNA.
NM_014175	MRPL15	1.128	0.00784116	1.51567	-1.48955	CDS; MRPL15; mitochondrial ribosomal protein L15; Homo sapiens mitochondrial ribosomal protein L15 (MRPL15), nuclear gene encoding mitochondrial protein, mRNA.
NM_002813	PSMD9	1.128	0.0311633	1.27367	-0.0729808	CDS; PSMD9; proteasome 26S non-ATPase subunit 9; Homo sapiens proteasome (prosome, macropain) 26S subunit, non-ATPase, 9 (PSMD9), mRNA.
NM_018120	ARMC1	1.12667	0.0297061	1.216	0.269956	CDS; ARMC1; armadillo repeat-containing protein; Homo sapiens armadillo repeat containing 1 (ARMC1), mRNA.
NM_030895	ZNF696	1.12667	0.016894	1.72767	-0.277301	CDS; FLJ14129; hypothetical protein FLJ14129; Homo sapiens hypothetical protein FLJ14129 (FLJ14129), mRNA.
NM_005310	GRB7	1.12667	0.0379354	1.792	1.12446	CDS; GRB7; growth factor receptor-bound protein 7; Homo sapiens growth factor receptor-bound protein 7 (GRB7), mRNA.
NM_002886	RAP2B	1.126	0.0337651	1.41567	-0.732125	CDS; RAP2B; RAP2B, member of RAS oncogene family; Homo sapiens RAP2B, member of RAS oncogene family (RAP2B), mRNA.
NM_152295	TARS	1.12533	0.00826921	1.862	-1.33224	CDS; TARS; threonyl-tRNA synthetase; Homo sapiens threonyl-tRNA synthetase (TARS), mRNA.
NM_019083	FLJ10287	1.12533	0.0332841	2.193	-0.515663	CDS; FLJ10287; hypothetical protein FLJ10287; Homo sapiens hypothetical protein FLJ10287 (FLJ10287), mRNA.
NM_024754	PTCD2	1.12467	0.0456546	1.299	-1.0476	CDS; PTCD2; pentatricopeptide repeat domain 2; Homo sapiens pentatricopeptide repeat domain 2 (PTCD2), mRNA.
AY358396		1.12467	0.0226249	1.84433	NA	CDS; N/A; PRSS22; Homo sapiens clone DNA43318 PRSS22 (UNQ302) mRNA, partial cds.
AK090432		1.124	0.0354964	0.523	NA	CDS; FLJ00349; FLJ00349 protein; Homo sapiens mRNA for FLJ00349 protein.
BC001776	CYP27B1	1.124	0.0298886	1.14233	-0.322198	CDS; CYP27B1; CYP27B1 protein; Homo sapiens cytochrome P450, family 27, subfamily B, polypeptide 1, mRNA (cDNA clone IMAGE:3354171), complete cds.
NM_178001	PPP2R4	1.124	4.80125e-05	1.57433	-0.417075	CDS; PPP2R4; regulatory subunit PR 53 of protein phosphatase 2A isoform a; Homo sapiens protein phosphatase 2A, regulatory subunit B' (PR 53) (PPP2R4), transcript variant 1, mRNA.
NM_004859	CLTC	1.124	0.00405089	1.62367	-0.240952	CDS; CLTC; clathrin heavy chain 1; Homo sapiens clathrin, heavy polypeptide (Hc) (CLTC), mRNA.
AY358446		1.12333	0.0419132	1.55767	NA	CDS; N/A; LMFA1925; Homo sapiens clone DNA87974 LMFA1925 (UNQ1925) mRNA, complete cds.
AJ293866		1.12333	0.0225403	1.329	NA	CDS; FNK; FNK serine/threonine protein kinase; Homo sapiens mRNA for FNK serine/threonine protein kinase.
NM_006229	PNLIPRP1	1.12333	0.0116676	0.112	0.0975481	CDS; PNLIPRP1; pancreatic lipase-related protein 1; Homo sapiens pancreatic lipase-related protein 1 (PNLIPRP1), mRNA.
NM_021177	LSM2	1.122	0.0431655	1.00967	-1.21228	CDS; LSM2; LSM2 homolog, U6 small nuclear RNA associated; Homo sapiens LSM2 homolog, U6 small nuclear RNA associated (S. cerevisiae) (LSM2), mRNA.
AF087853	GADD45B	1.122	0.0273992	1.21067	-0.047579	CDS; GADD45B; growth arrest and DNA damage inducible protein beta; Homo sapiens growth arrest and DNA damage inducible protein beta (GADD45B) mRNA, complete cds.
BC010906		1.12133	0.00291914	1.13	NA	source; N/A; N/A; Homo sapiens cDNA clone IMAGE:4095249.
NM_004836	EIF2AK3	1.12133	0.0400163	1.59667	0.0573761	CDS; EIF2AK3; eukaryotic translation initiation factor 2-alpha kinase 3; Homo sapiens eukaryotic translation initiation factor 2-alpha kinase 3 (EIF2AK3), mRNA.
NM_002266	KPNA2	1.12067	0.0351438	1.52267	-2.12038	CDS; KPNA2; karyopherin alpha 2; Homo sapiens karyopherin alpha 2 (RAG cohort 1, importin alpha 1) (KPNA2), mRNA.
NM_033121	ANKRD13	1.12067	0.048225	1.699	1.009	CDS; ANKRD13; ankyrin repeat domain 13; Homo sapiens ankyrin repeat domain 13 (ANKRD13), mRNA.
NM_198321	GALNT10	1.12	0.00846068	1.28967	-0.394897	CDS; GALNT10; GalNAc transferase 10 isoform a; Homo sapiens UDP-N-acetyl-alpha-D-galactosamine:polypeptide N-acetylgalactosaminyltransferase 10 (GalNAc-T10) (GALNT10), transcript variant 1, mRNA.
NM_005918	MDH2	1.11933	0.020603	2.174	-0.180142	CDS; MDH2; mitochondrial malate dehydrogenase precursor; Homo sapiens malate dehydrogenase 2, NAD (mitochondrial) (MDH2), mRNA.
NM_001656	TRIM23	1.11933	0.00767154	2.00667	-0.0420556	CDS; TRIM23; ADP-ribosylation factor domain protein 1 isoform alpha; Homo sapiens tripartite motif-containing 23 (TRIM23), transcript variant alpha, mRNA.
NM_212559	XKRX	1.11867	0.0430482	1.537	-1.36621	CDS; XKRX; X Kell blood group precursor-related, X-linked; Homo sapiens X Kell blood group precursor-related, X-linked (XKRX), mRNA.
NM_018471	LEREPO4	1.118	0.0233606	1.471	-0.638717	CDS; LEREPO4; erythropoietin 4 immediate early response; Homo sapiens likely ortholog of mouse immediate early response, erythropoietin 4 (LEREPO4), mRNA.
NM_001839	CNN3	1.118	0.00589807	1.769	-1.4694	CDS; CNN3; calponin 3; Homo sapiens calponin 3, acidic (CNN3), mRNA.
NM_006749	SLC20A2	1.11733	0.00424424	1.70267	-1.03436	CDS; SLC20A2; solute carrier family 20, member 2; Homo sapiens solute carrier family 20 (phosphate transporter), member 2 (SLC20A2), mRNA.
NM_033518	SLC38A5	1.11667	0.0117685	1.06267	0.977251	CDS; SLC38A5; amino acid transport system N2; Homo sapiens solute carrier family 38, member 5 (SLC38A5), mRNA.
NM_014445	SERP1	1.11667	0.0420865	1.53433	0.230516	CDS; SERP1; stress-associated endoplasmic reticulum protein 1; Homo sapiens stress-associated endoplasmic reticulum protein 1 (SERP1), mRNA.
BC034817		1.116	0.0488708	-0.163333	NA	CDS; N/A; Unknown (protein for IMAGE:4824774); Homo sapiens, clone IMAGE:4824774, mRNA, partial cds.
BC038846	LY86	1.116	0.0416711	0.298667	-0.23375	CDS; LY86; MD-1, RP105-associated; Homo sapiens lymphocyte antigen 86, mRNA (cDNA clone MGC:47723 IMAGE:6015123), complete cds.
BC015220	VMD2	1.116	0.00684285	1.067	0.00834498	CDS; VMD2; VMD2 protein; Homo sapiens vitelliform macular dystrophy (Best disease, bestrophin), mRNA (cDNA clone MGC:17761 IMAGE:3877806), complete cds.
NM_000402	G6PD	1.11533	0.0312768	1.80267	-2.5434	CDS; G6PD; glucose-6-phosphate dehydrogenase; Homo sapiens glucose-6-phosphate dehydrogenase (G6PD), nuclear gene encoding mitochondrial protein, mRNA.
BC027858		1.11533	0.0297243	0.680333	NA	CDS; CLECSF14; CLECSF14 protein; Homo sapiens C-type (calcium dependent, carbohydrate-recognition domain) lectin, superfamily member 14 (macrophage-derived), mRNA (cDNA clone MGC:34439 IMAGE:5225381), complete cds.
NM_000638	VTN	1.114	0.0272755	0.279	1.39925	CDS; VTN; vitronectin precursor; Homo sapiens vitronectin (serum spreading factor, somatomedin B, complement S-protein) (VTN), mRNA.
BC040194	AOF2	1.114	0.0376711	1.09633	-0.483315	CDS; AOF2; AOF2 protein; Homo sapiens amine oxidase (flavin containing) domain 2, mRNA (cDNA clone IMAGE:4815528), partial cds.
NM_032376	MGC4251	1.114	0.0440681	1.46167	1.11911	CDS; MGC4251; hypothetical protein MGC4251; Homo sapiens hypothetical protein MGC4251 (MGC4251), mRNA.
NM_138457	FOXP4	1.114	0.0358757	2.22833	1.22784	CDS; FOXP4; forkhead box P4; Homo sapiens forkhead box P4 (FOXP4), mRNA.
NM_012265	C22orf3	1.11333	0.0376969	2.15133	-0.464233	CDS; C22orf3; chromosome 22 open reading frame 3; Homo sapiens chromosome 22 open reading frame 3 (C22orf3), mRNA.
BC032347		1.11333	0.0451564	1.56333	NA	CDS; N/A; Similar to hypothetical gene LOC137781; Homo sapiens mRNA similar to hypothetical gene LOC137781 (cDNA clone MGC:40429 IMAGE:5212747), complete cds.
NM_019059	TOMM7	1.11267	0.0331291	1.454	1.65348	CDS; TOMM7; 6.2 kd protein; Homo sapiens translocase of outer mitochondrial membrane 7 homolog (yeast) (TOMM7), mRNA.
NM_058243	BRD4	1.11267	0.0382554	0.742667	-0.062077	CDS; BRD4; bromodomain-containing protein 4 isoform long; Homo sapiens bromodomain containing 4 (BRD4), transcript variant long, mRNA.
NM_178857	RP1L1	1.11267	0.0293742	0.705333	-0.0152538	CDS; RP1L1; retinitis pigmentosa 1-like 1; Homo sapiens retinitis pigmentosa 1-like 1 (RP1L1), mRNA.
NM_025069	FLJ14299	1.112	0.0383949	2.21967	-0.0340928	CDS; FLJ14299; hypothetical protein FLJ14299; Homo sapiens hypothetical protein FLJ14299 (FLJ14299), mRNA.
AF316855		1.112	0.00550453	-0.640333	NA	CDS; N/A; colon cancer-associated antigen AgSK1-2HT-ECS; Homo sapiens colon cancer-associated antigen AgSK1-2HT-ECS mRNA, complete cds.
NM_002332	LRP1	1.11133	0.0242182	1.664	2.05912	CDS; LRP1; low density lipoprotein-related protein 1; Homo sapiens low density lipoprotein-related protein 1 (alpha-2-macroglobulin receptor) (LRP1), mRNA.
NM_181805	PKIG	1.11067	0.00928395	1.626	0.445868	CDS; PKIG; cAMP-dependent protein kinase inhibitor gamma; Homo sapiens protein kinase (cAMP-dependent, catalytic) inhibitor gamma (PKIG), transcript variant 1, mRNA.
NM_001001690		1.11067	0.0482385	-0.146	NA	CDS; FLJ42133; hypothetical FLJ42133; Homo sapiens hypothetical FLJ42133 (FLJ42133), mRNA.
AB023200		1.11	0.0348552	1.36133	NA	CDS; KIAA0983; KIAA0983 protein; Homo sapiens mRNA for KIAA0983 protein, partial cds.
NM_003213	TEAD4	1.11	0.0322253	1.64467	-0.876682	CDS; TEAD4; TEA domain family member 4 isoform 1; Homo sapiens TEA domain family member 4 (TEAD4), transcript variant 1, mRNA.
NM_001551	IGBP1	1.11	0.00414716	1.37667	2.00558	CDS; IGBP1; immunoglobulin binding protein 1; Homo sapiens immunoglobulin (CD79A) binding protein 1 (IGBP1), mRNA.
NM_032178	FLJ13291	1.10933	0.0104563	2.03633	-0.61838	CDS; FLJ13291; hypothetical protein FLJ13291; Homo sapiens hypothetical protein FLJ13291 (FLJ13291), mRNA.
NM_014763	MRPL19	1.10933	0.0412699	1.95567	-1.24658	CDS; MRPL19; mitochondrial ribosomal protein L19; Homo sapiens mitochondrial ribosomal protein L19 (MRPL19), nuclear gene encoding mitochondrial protein, mRNA.
NM_198335	GANAB	1.10933	0.0173148	1.205	0.21979	CDS; GANAB; alpha glucosidase II alpha subunit; Homo sapiens glucosidase, alpha; neutral AB (GANAB), mRNA.
BC015753	CXCL2	1.10933	0.0409793	1.47233	-0.147372	CDS; CXCL2; chemokine (C-X-C motif) ligand 2; Homo sapiens chemokine (C-X-C motif) ligand 2, mRNA (cDNA clone MGC:23071 IMAGE:4875789), complete cds.
NM_004780	TCEAL1	1.10867	0.020499	1.623	1.17167	CDS; TCEAL1; transcription elongation factor A (SII)-like 1; Homo sapiens transcription elongation factor A (SII)-like 1 (TCEAL1), mRNA.
NM_006766	MYST3	1.108	0.0150748	1.75267	0.47843	CDS; MYST3; MYST histone acetyltransferase (monocytic leukemia) 3; Homo sapiens MYST histone acetyltransferase (monocytic leukemia) 3 (MYST3), mRNA.
NM_002180	IGHMBP2	1.108	0.0235234	1.92833	-0.0362649	CDS; IGHMBP2; immunoglobulin mu binding protein 2; Homo sapiens immunoglobulin mu binding protein 2 (IGHMBP2), mRNA.
NM_032625	C7orf13	1.108	0.00944527	2.07367	0.243135	CDS; C7orf13; chromosome 7 open reading frame 13; Homo sapiens chromosome 7 open reading frame 13 (C7orf13), mRNA.
AF350451		1.10733	0.00680802	1.77333	NA	CDS; N/A; C6orf37; Homo sapiens C6orf37 mRNA, complete cds.
AB095938		1.10733	0.0119743	0.177	NA	CDS; KIAA2018; KIAA2018 protein; Homo sapiens mRNA for KIAA2018 protein.
NM_018264	RSAFD1	1.10733	0.0468946	1.423	-0.088548	CDS; FLJ10900; hypothetical protein FLJ10900; Homo sapiens hypothetical protein FLJ10900 (FLJ10900), mRNA.
NM_002893	RBBP7	1.10733	0.0110053	1.81533	-0.468622	CDS; RBBP7; retinoblastoma binding protein 7; Homo sapiens retinoblastoma binding protein 7 (RBBP7), mRNA.
BX537946		1.10733	0.0486628	0.569667	NA	CDS; DKFZp686C0686; hypothetical protein; Homo sapiens mRNA; cDNA DKFZp686C0686 (from clone DKFZp686C0686); complete cds.
NM_016201	AMOTL2	1.10733	0.0496775	1.57533	-0.328765	CDS; AMOTL2; angiomotin like 2; Homo sapiens angiomotin like 2 (AMOTL2), mRNA.
AF452102		1.10667	0.00540691	0.621	NA	CDS; N/A; dipeptidyl peptidase-like protein 9; Homo sapiens dipeptidyl peptidase-like protein 9 mRNA, complete cds.
NM_020385	XPMC2H	1.10467	0.0282899	1.132	-0.192253	CDS; XPMC2H; XPMC2 prevents mitotic catastrophe 2 homolog; Homo sapiens XPMC2 prevents mitotic catastrophe 2 homolog (Xenopus laevis) (XPMC2H), mRNA.
NM_153710	C9orf96	1.10467	0.00128019	1.78333	0.917933	CDS; C9orf96; chromosome 9 open reading frame 96; Homo sapiens chromosome 9 open reading frame 96 (C9orf96), mRNA.
BC002505	SNRPF	1.10467	0.0273578	0.591333	-1.59229	CDS; SNRPF; SNRPF protein; Homo sapiens small nuclear ribonucleoprotein polypeptide F, mRNA (cDNA clone IMAGE:3051263), partial cds.
NM_178582	HM13	1.10333	0.0204624	2.17567	-0.494662	CDS; HM13; minor histocompatibility antigen 13 isoform 4; Homo sapiens histocompatibility (minor) 13 (HM13), transcript variant 4, mRNA.
BC050346	SET8	1.10333	0.0128421	0.599333	-0.636924	CDS; SET8; SET8 protein; Homo sapiens PR/SET domain containing protein 8, mRNA (cDNA clone MGC:51149 IMAGE:4838030), complete cds.
NM_006156	NEDD8	1.10267	0.0477036	2.05833	-0.172355	CDS; NEDD8; neural precursor cell expressed, developmentally down-regulated 8; Homo sapiens neural precursor cell expressed, developmentally down-regulated 8 (NEDD8), mRNA.
AK090407		1.10267	0.00713369	0.668667	NA	CDS; FLJ00297; FLJ00297 protein; Homo sapiens mRNA for FLJ00297 protein.
NM_016391	HSPC111	1.102	0.0481779	2.42533	-2.42299	CDS; HSPC111; hypothetical protein HSPC111; Homo sapiens hypothetical protein HSPC111 (HSPC111), mRNA.
NM_001235	SERPINH1	1.10133	0.0102066	1.65933	-1.43734	CDS; SERPINH1; serine (or cysteine) proteinase inhibitor, clade H, member 1 precursor; Homo sapiens serine (or cysteine) proteinase inhibitor, clade H (heat shock protein 47), member 1, (collagen binding protein 1) (SERPINH1), mRNA.
NM_005626	SFRS4	1.10133	0.0134507	1.268	-0.0705391	CDS; SFRS4; splicing factor, arginine/serine-rich 4; Homo sapiens splicing factor, arginine/serine-rich 4 (SFRS4), mRNA.
NM_002077	GOLGA1	1.10133	0.0312672	1.638	-0.396785	CDS; GOLGA1; golgin 97; Homo sapiens golgi autoantigen, golgin subfamily a, 1 (GOLGA1), mRNA.
NM_004175	SNRPD3	1.10133	0.00355431	1.93733	-1.08856	CDS; SNRPD3; small nuclear ribonucleoprotein polypeptide D3; Homo sapiens small nuclear ribonucleoprotein D3 polypeptide 18kDa (SNRPD3), mRNA.
NM_000943	PPIC	1.10067	0.03857	1.12967	1.55532	CDS; PPIC; peptidylprolyl isomerase C; Homo sapiens peptidylprolyl isomerase C (cyclophilin C) (PPIC), mRNA.
NM_005727	TSPAN1	1.09933	0.0401898	0.624333	1.4703	CDS; TSPAN-1; tetraspan 1; Homo sapiens tetraspan 1 (TSPAN-1), mRNA.
BC029580		1.09867	0.0449194	1.97133	NA	CDS; N/A; Unknown (protein for MGC:39674); Homo sapiens cDNA clone MGC:39674 IMAGE:5269150, complete cds.
NM_018121	C10orf6	1.09867	0.0378806	0.950667	-0.580939	CDS; C10orf6; chromosome 10 open reading frame 6; Homo sapiens chromosome 10 open reading frame 6 (C10orf6), mRNA.
NM_078483	SLC36A1	1.098	0.0458577	0.506667	2.09498	CDS; SLC36A1; solute carrier family 36 member 1; Homo sapiens solute carrier family 36 (proton/amino acid symporter), member 1 (SLC36A1), mRNA.
NM_006515	SETMAR	1.09667	0.0313404	1.654	0.262866	CDS; SETMAR; SET domain and mariner transposase fusion gene; Homo sapiens SET domain and mariner transposase fusion gene (SETMAR), mRNA.
NM_173481	C19orf21	1.09667	0.00431017	1.237	0.773911	CDS; C19orf21; chromosome 19 open reading frame 21; Homo sapiens chromosome 19 open reading frame 21 (C19orf21), mRNA.
NM_024867	FLJ23577	1.096	0.00167045	0.932333	0.762573	CDS; FLJ23577; KPL2 protein isoform 1; Homo sapiens KPL2 protein (FLJ23577), transcript variant 1, mRNA.
AK128041		1.09533	0.00503201	1.54233	NA	CDS; N/A; N/A; Homo sapiens cDNA FLJ46161 fis, clone TESTI4002195.
NM_004938	DAPK1	1.09467	0.0191825	1.23067	0.37552	CDS; DAPK1; death-associated protein kinase 1; Homo sapiens death-associated protein kinase 1 (DAPK1), mRNA.
NM_152445		1.09467	0.0335116	1.279	NA	CDS; C14orf44; chromosome 14 open reading frame 44; Homo sapiens chromosome 14 open reading frame 44 (C14orf44), mRNA.
AK075415		1.09467	0.0487782	1.752	NA	CDS; N/A; N/A; Homo sapiens cDNA PSEC0106 fis, clone NT2RP2005219.
NM_053053	TADA1L	1.094	0.0409353	0.659667	-0.248787	CDS; STAF42; SPT3-associated factor 42; Homo sapiens SPT3-associated factor 42 (STAF42), mRNA.
NM_004282	BAG2	1.094	0.0294662	1.31733	-1.86973	CDS; BAG2; BCL2-associated athanogene 2; Homo sapiens BCL2-associated athanogene 2 (BAG2), mRNA.
NM_003442	ZNF143	1.09267	0.0109974	1.99567	0.255759	CDS; ZNF143; zinc finger protein 143 (clone pHZ-1); Homo sapiens zinc finger protein 143 (clone pHZ-1) (ZNF143), mRNA.
AK123701		1.09267	0.0448505	1.849	NA	CDS; N/A; N/A; Homo sapiens cDNA FLJ41707 fis, clone HLUNG2010464.
NM_004827	ABCG2	1.09267	0.0399098	1.551	0.136054	CDS; ABCG2; ATP-binding cassette, sub-family G, member 2; Homo sapiens ATP-binding cassette, sub-family G (WHITE), member 2 (ABCG2), mRNA.
NM_003980	MAP7	1.092	0.0210708	1.38867	0.165267	CDS; MAP7; microtubule-associated protein 7; Homo sapiens microtubule-associated protein 7 (MAP7), mRNA.
AK127900		1.092	0.0150102	1.528	NA	CDS; N/A; N/A; Homo sapiens cDNA FLJ46006 fis, clone SMINT2014166.
AF090318	CYP8B1	1.092	0.0240029	0.790667	-0.0432053	CDS; CYP8b1; sterol 12-alpha hydroxylase CYP8B1; Homo sapiens sterol 12-alpha hydroxylase CYP8B1 (Cyp8b1) mRNA, partial cds.
AK122733		1.092	0.0430645	2.077	NA	CDS; N/A; N/A; Homo sapiens cDNA FLJ16248 fis, clone HCHON2010543, highly similar to Human aryl sulfotransferase.
NM_144684	ZNF480	1.09133	0.0166183	1.705	-0.252944	CDS; ZNF480; zinc finger protein 480; Homo sapiens zinc finger protein 480 (ZNF480), mRNA.
NM_005819	STX6	1.09067	0.00197018	1.46233	0.415983	CDS; STX6; syntaxin 6; Homo sapiens syntaxin 6 (STX6), mRNA.
AK125605		1.09	0.0157489	-1.85	NA	CDS; N/A; N/A; Homo sapiens cDNA FLJ43617 fis, clone SPLEN2016863.
NM_152289	ZNF561	1.09	0.000777578	2.71333	0.746454	CDS; ZNF561; zinc finger protein 561; Homo sapiens zinc finger protein 561 (ZNF561), mRNA.
AL137682		1.09	0.00977922	2.73	NA	CDS; DKFZp434N1526; hypothetical protein; Homo sapiens mRNA; cDNA DKFZp434N1526 (from clone DKFZp434N1526).
NM_003173	SUV39H1	1.09	0.0108072	2.30567	-1.52331	CDS; SUV39H1; suppressor of variegation 3-9 homolog 1; Homo sapiens suppressor of variegation 3-9 homolog 1 (Drosophila) (SUV39H1), mRNA.
NM_002610	PDK1	1.08933	0.024393	1.23767	2.12285	CDS; PDK1; pyruvate dehydrogenase kinase, isoenzyme 1; Homo sapiens pyruvate dehydrogenase kinase, isoenzyme 1 (PDK1), nuclear gene encoding mitochondrial protein, mRNA.
AJ131244		1.08933	0.0130923	2.26267	NA	CDS; N/A; Sec24A protein; Homo sapiens mRNA for Sec24 protein (Sec24A isoform), partial.
NM_198457	ZNF600	1.08933	0.0368132	1.53233	0.823371	CDS; ZNF600; zinc finger protein 600; Homo sapiens zinc finger protein 600 (ZNF600), mRNA.
NM_020309	SLC17A7	1.08867	0.0156331	0.52	0.145442	CDS; SLC17A7; solute carrier family 17, member 7; Homo sapiens solute carrier family 17 (sodium-dependent inorganic phosphate cotransporter), member 7 (SLC17A7), mRNA.
NM_006503	PSMC4	1.086	0.0211496	2.06367	-0.829867	CDS; PSMC4; proteasome 26S ATPase subunit 4 isoform 1; Homo sapiens proteasome (prosome, macropain) 26S subunit, ATPase, 4 (PSMC4), transcript variant 1, mRNA.
NM_021939	FKBP10	1.086	0.0315922	2.11033	-1.16001	CDS; FKBP10; FK506 binding protein 10, 65 kDa; Homo sapiens FK506 binding protein 10, 65 kDa (FKBP10), mRNA.
NM_152551	C6orf151	1.086	0.021233	2.225	-0.378009	CDS; C6orf151; U11/U12 snRNP 48K; Homo sapiens chromosome 6 open reading frame 151 (C6orf151), mRNA.
NM_031370	HNRPD	1.08533	0.0361189	1.299	-1.25176	CDS; HNRPD; heterogeneous nuclear ribonucleoprotein D isoform a; Homo sapiens heterogeneous nuclear ribonucleoprotein D (AU-rich element RNA binding protein 1, 37kDa) (HNRPD), transcript variant 1, mRNA.
NM_207509		1.08533	0.0173298	0.693667	NA	CDS; FLJ46836; FLJ46836 protein; Homo sapiens FLJ46836 protein (FLJ46836), mRNA.
X92518		1.08533	0.0382566	1.70867	NA	CDS; HMGI-C; N/A; H.sapiens mRNA for HMGI-C protein.
NM_016091	EIF3S6IP	1.08467	0.000551195	1.65533	0.425855	CDS; EIF3S6IP; eukaryotic translation initiation factor 3 subunit 6 interacting protein; Homo sapiens eukaryotic translation initiation factor 3, subunit 6 interacting protein (EIF3S6IP), mRNA.
BC017762		1.08467	0.0279024	1.362	NA	CDS; FLJ22639; hypothetical protein FLJ22639; Homo sapiens hypothetical protein FLJ22639, mRNA (cDNA clone MGC:22172 IMAGE:4700838), complete cds.
AF287012		1.084	0.0142886	1.282	NA	CDS; GEC1; early estrogen-regulated protein; Homo sapiens early estrogen-regulated protein (GEC1) mRNA, complete cds.
BC037284	RBBP5	1.084	0.0169752	1.41167	-0.866369	CDS; RBBP5; RBBP5 protein; Homo sapiens retinoblastoma binding protein 5, mRNA (cDNA clone MGC:33095 IMAGE:5266066), complete cds.
NM_001002923		1.08333	0.00885486	0.591	NA	CDS; IGFL4; insulin growth factor-like family member 4; Homo sapiens insulin growth factor-like family member 4 (IGFL4), mRNA.
BC018206		1.082	0.0413552	2.05333	NA	CDS; N/A; Unknown (protein for MGC:8772); Homo sapiens cDNA clone MGC:8772 IMAGE:3862861, complete cds.
NM_018111	FLJ10490	1.082	0.0432474	1.63333	-0.0353759	CDS; FLJ10490; hypothetical protein FLJ10490; Homo sapiens hypothetical protein FLJ10490 (FLJ10490), mRNA.
BC054033	MSRA	1.082	0.0233264	0.878667	1.25862	CDS; MSRA; methionine sulfoxide reductase A; Homo sapiens methionine sulfoxide reductase A, mRNA (cDNA clone MGC:64957 IMAGE:6504055), complete cds.
AL136587		1.082	0.0390953	1.781	NA	CDS; DKFZp761C222; hypothetical protein; Homo sapiens mRNA; cDNA DKFZp761C222 (from clone DKFZp761C222).
AB075830		1.08133	0.00719781	0.216667	NA	CDS; KIAA1950; KIAA1950 protein; Homo sapiens mRNA for KIAA1950 protein.
NM_004618	TOP3A	1.08067	0.00363308	1.42767	-1.01766	CDS; TOP3A; topoisomerase (DNA) III alpha; Homo sapiens topoisomerase (DNA) III alpha (TOP3A), mRNA.
NM_001004728		1.08067	0.0473973	0.00533332	NA	CDS; OR5A1; olfactory receptor, family 5, subfamily A, member 1; Homo sapiens olfactory receptor, family 5, subfamily A, member 1 (OR5A1), mRNA.
AK128704		1.08067	0.00420845	0.73	NA	CDS; N/A; N/A; Homo sapiens cDNA FLJ46871 fis, clone UTERU3012999, highly similar to Homo sapiens CD27-binding (Siva) protein (SIVA).
AF256215		1.08	0.0473484	1.278	NA	CDS; N/A; cycle-like factor CLIF; Homo sapiens cycle-like factor CLIF mRNA, complete cds.
NM_012394	PFDN2	1.08	0.0487704	1.912	-0.764338	CDS; PFDN2; prefoldin 2; Homo sapiens prefoldin 2 (PFDN2), mRNA.
NM_000480	AMPD3	1.07933	0.0420351	0.898	-0.960374	CDS; AMPD3; adenosine monophosphate deaminase (isoform E); Homo sapiens adenosine monophosphate deaminase (isoform E) (AMPD3), mRNA.
AK074757		1.07933	0.000586302		NA	CDS; N/A; N/A; Homo sapiens cDNA FLJ90276 fis, clone NT2RP1000271, moderately similar to ZINC FINGER PROTEIN 85.
BC014084	SNX26	1.07933	0.0375445	0.524333	-0.110869	CDS; SNX26; SNX26 protein; Homo sapiens sorting nexin 26, mRNA (cDNA clone IMAGE:4300179), partial cds.
NM_033426	KIAA1737	1.078	0.00515182	1.40667	-0.434504	CDS; KIAA1737; KIAA1737 protein; Homo sapiens KIAA1737 (KIAA1737), mRNA.
NM_003597	KLF11	1.07733	0.00540032	1.45333	0.687889	CDS; TIEG2; TGFB inducible early growth response 2; Homo sapiens TGFB inducible early growth response 2 (TIEG2), mRNA.
NM_001002909	KIAA0553	1.07667	0.00647553	1.537	-0.0225968	CDS; KIAA0553; KIAA0553 protein; Homo sapiens KIAA0553 protein (KIAA0553), mRNA.
NM_020170	NCLN	1.07667	0.00581053	0.954	-1.12549	CDS; NICALIN; nicalin; Homo sapiens nicastrin-like protein (NICALIN), mRNA.
NM_004284	CHD1L	1.07667	0.00975746	1.25167	-0.291593	CDS; CHD1L; chromodomain helicase DNA binding protein 1-like; Homo sapiens chromodomain helicase DNA binding protein 1-like (CHD1L), mRNA.
BC051789		1.07533	0.0417018	0.839	NA	CDS; LOC129293; LOC129293 protein; Homo sapiens hypothetical protein LOC129293, mRNA (cDNA clone IMAGE:5762496), partial cds.
J05582	MUC1	1.07533	0.0190242	1.80333	-0.0392032	CDS; MUC1; mucin; Human pancreatic mucin mRNA, complete cds.
NM_138701	C7orf11	1.07333	0.0331165	1.376	0.270785	CDS; C7orf11; chromosome 7 open reading frame 11; Homo sapiens chromosome 7 open reading frame 11 (C7orf11), mRNA.
NM_031913	FAM62C	1.07333	0.000260396	0.653667	0.232322	CDS; CHR3SYT; chr3 synaptotagmin; Homo sapiens chr3 synaptotagmin (CHR3SYT), mRNA.
AK023286		1.07333	0.00397979	2.111	NA	CDS; N/A; N/A; Homo sapiens cDNA FLJ13224 fis, clone OVARC1000008.
NM_002418	MLN	1.07267	0.00948614	0.663333	1.22216	CDS; MLN; motilin; Homo sapiens motilin (MLN), mRNA.
AK075525		1.072	0.0311766	1.11233	NA	CDS; N/A; N/A; Homo sapiens cDNA PSEC0224 fis, clone HEMBA1005703, weakly similar to UROMODULIN PRECURSOR.
NM_012260	HPCL2	1.07133	0.0448864	1.689	-0.181616	CDS; HPCL2; 2-hydroxyphytanoyl-CoA lyase; Homo sapiens 2-hydroxyphytanoyl-CoA lyase (HPCL2), mRNA.
NM_019045	WDR44	1.07133	0.0266733	1.78533	0.0723764	CDS; WDR44; WD repeat domain 44 protein; Homo sapiens WD repeat domain 44 (WDR44), mRNA.
NM_006002	UCHL3	1.07067	0.00284289	1.44533	-1.92734	CDS; UCHL3; ubiquitin carboxyl-terminal esterase L3 (ubiquitin thiolesterase); Homo sapiens ubiquitin carboxyl-terminal esterase L3 (ubiquitin thiolesterase) (UCHL3), mRNA.
NM_002224	ITPR3	1.07	0.0141626	1.82533	0.19785	CDS; ITPR3; inositol 1,4,5-triphosphate receptor, type 3; Homo sapiens inositol 1,4,5-triphosphate receptor, type 3 (ITPR3), mRNA.
NM_032454	STK19	1.07	0.0454266	1.58133	0.2421	CDS; STK19; serine/threonine kinase 19 isoform 2; Homo sapiens serine/threonine kinase 19 (STK19), transcript variant 2, mRNA.
NM_005243	EWSR1	1.06933	0.0245071	2.24167	-1.25936	CDS; EWSR1; Ewing sarcoma breakpoint region 1 isoform EWS; Homo sapiens Ewing sarcoma breakpoint region 1 (EWSR1), transcript variant EWS, mRNA.
NM_024831	NCOA6IP	1.068	0.0377897	2.02333	-0.950469	CDS; NCOA6IP; PRIP-interacting protein PIPMT; Homo sapiens nuclear receptor coactivator 6 interacting protein (NCOA6IP), mRNA.
NM_006729	DIAPH2	1.06733	0.0271417	1.00033	1.37519	CDS; DIAPH2; diaphanous 2 isoform 156; Homo sapiens diaphanous homolog 2 (Drosophila) (DIAPH2), transcript variant 156, mRNA.
NM_006047	RBM12	1.06733	0.00357856	2.282	-0.57313	CDS; RBM12; RNA binding motif protein 12; Homo sapiens RNA binding motif protein 12 (RBM12), transcript variant 1, mRNA.
NM_001278	CHUK	1.06733	0.0274744	1.30467	-0.606387	CDS; CHUK; conserved helix-loop-helix ubiquitous kinase; Homo sapiens conserved helix-loop-helix ubiquitous kinase (CHUK), mRNA.
NM_006019	TCIRG1	1.06667	0.00876981	0.608	0.498466	CDS; TCIRG1; T-cell, immune regulator 1 isoform a; Homo sapiens T-cell, immune regulator 1, ATPase, H+ transporting, lysosomal V0 protein a isoform 3 (TCIRG1), transcript variant 1, mRNA.
BC062619	HBXIP	1.06667	0.0321489	2.267	-0.231433	CDS; HBXIP; hepatitis B virus x-interacting protein; Homo sapiens hepatitis B virus x interacting protein, mRNA (cDNA clone MGC:71071 IMAGE:5190406), complete cds.
AK129719		1.06667	0.0101332	0.667	NA	CDS; N/A; N/A; Homo sapiens cDNA FLJ26208 fis, clone ADG07605.
NM_007358	MTF2	1.066	0.0475504	1.599	-0.484119	CDS; M96; putative DNA binding protein; Homo sapiens likely ortholog of mouse metal response element binding transcription factor 2 (M96), mRNA.
NM_002793	PSMB1	1.066	0.0122735	1.49	-0.294841	CDS; PSMB1; proteasome beta 1 subunit; Homo sapiens proteasome (prosome, macropain) subunit, beta type, 1 (PSMB1), mRNA.
NM_022832	USP46	1.066	0.0378464	1.56133	-0.199312	CDS; USP46; ubiquitin specific protease 46; Homo sapiens ubiquitin specific protease 46 (USP46), mRNA.
NM_007266	XAB1	1.066	0.0242737	1.936	-0.940005	CDS; XAB1; XPA binding protein 1; Homo sapiens XPA binding protein 1 (XAB1), mRNA.
BC064412		1.06533	0.00320225	0.336667	NA	CDS; N/A; Unknown (protein for IMAGE:5745117); Homo sapiens cDNA clone IMAGE:5745117, partial cds.
NM_001001342	BLOC1S2	1.06533	0.0378093	2.04833	-0.193616	CDS; BLOC1S2; biogenesis of lysosome-related organelles complex-1, subunit 2 isoform 2; Homo sapiens biogenesis of lysosome-related organelles complex-1, subunit 2 (BLOC1S2), transcript variant 2, mRNA.
NM_006704	SUGT1	1.06467	0.0404908	1.746	-0.944132	CDS; SUGT1; suppressor of G2 allele of SKP1; Homo sapiens SGT1, suppressor of G2 allele of SKP1 (S. cerevisiae) (SUGT1), mRNA.
NM_004208	PDCD8	1.06467	0.0450745	1.609	0.413691	CDS; PDCD8; programmed cell death 8 isoform 1; Homo sapiens programmed cell death 8 (apoptosis-inducing factor) (PDCD8), nuclear gene encoding mitochondrial protein, transcript variant 1, mRNA.
AK126351		1.06467	0.0474082	-0.005	NA	CDS; N/A; N/A; Homo sapiens cDNA FLJ44380 fis, clone TRACH3035482.
BC009115		1.06467	0.0111999	1.52433	NA	CDS; MetRS; MetRS protein; Homo sapiens mitochondrial methionyl-tRNA synthetase, mRNA (cDNA clone IMAGE:4154008), partial cds.
NM_001500	GMDS	1.06467	0.0345416	1.42767	-0.120172	CDS; GMDS; GDP-mannose 4,6-dehydratase; Homo sapiens GDP-mannose 4,6-dehydratase (GMDS), mRNA.
AK056322		1.06333	0.0249716	1.42967	NA	CDS; N/A; N/A; Homo sapiens cDNA FLJ31760 fis, clone NT2RI2007729.
NM_182529	THAP5	1.06333	0.00131163	1.812	0.817041	CDS; THAP5; THAP domain containing 5; Homo sapiens THAP domain containing 5 (THAP5), mRNA.
NM_018229	C14orf108	1.062	0.0245866	2.198	0.0668016	CDS; C14orf108; chromosome 14 open reading frame 108; Homo sapiens chromosome 14 open reading frame 108 (C14orf108), mRNA.
AK124823		1.062	0.00605399	0.520667	NA	CDS; N/A; N/A; Homo sapiens cDNA FLJ42833 fis, clone BRCAN2018935.
AF316855		1.06133	0.01261	-0.589	NA	CDS; N/A; colon cancer-associated antigen AgSK1-2HT-ECS; Homo sapiens colon cancer-associated antigen AgSK1-2HT-ECS mRNA, complete cds.
NM_014465	SULT1B1	1.06133	0.027211	0.403	0.875674	CDS; SULT1B1; sulfotransferase family, cytosolic, 1B, member 1; Homo sapiens sulfotransferase family, cytosolic, 1B, member 1 (SULT1B1), mRNA.
NM_005104	BRD2	1.06067	0.0158066	1.94	0.0377022	CDS; BRD2; bromodomain containing protein 2; Homo sapiens bromodomain containing 2 (BRD2), mRNA.
NM_014719	KIAA0738	1.06067	0.0336699	0.806333	-0.0399848	CDS; KIAA0738; KIAA0738 gene product; Homo sapiens KIAA0738 gene product (KIAA0738), mRNA.
NM_173557	RNF152	1.05933	0.0257149	0.860667	-0.0584938	CDS; RNF152; ring finger protein 152; Homo sapiens ring finger protein 152 (RNF152), mRNA.
NM_031305	ARHGAP24	1.05933	0.0030354	0.514333	0.122278	CDS; ARHGAP24; Rho GTPase activating protein 24; Homo sapiens Rho GTPase activating protein 24 (ARHGAP24), mRNA.
NM_006351	TIMM44	1.05867	0.00172868	1.60833	-0.724818	CDS; TIMM44; translocase of inner mitochondrial membrane 44 homolog; Homo sapiens translocase of inner mitochondrial membrane 44 homolog (yeast) (TIMM44), mRNA.
NM_003667	LGR5	1.05867	0.0281202	1.01733	-2.20887	CDS; GPR49; G protein-coupled receptor 49; Homo sapiens G protein-coupled receptor 49 (GPR49), mRNA.
NM_020728	FAM62B	1.05867	0.0235578	1.48067	1.3878	CDS; KIAA1228; KIAA1228 protein; Homo sapiens KIAA1228 protein (KIAA1228), mRNA.
NM_015853	LOC51035	1.05867	0.0471558	1.88367	0.606778	CDS; LOC51035; unknown protein LOC51035; Homo sapiens ORF (LOC51035), mRNA.
BC001348	HNRPH1	1.05733	0.0347105	2.03033	-0.395159	CDS; HNRPH1; HNRPH1 protein; Homo sapiens heterogeneous nuclear ribonucleoprotein H1 (H), mRNA (cDNA clone MGC:8619 IMAGE:2961378), complete cds.
NM_018695	ERBB2IP	1.05667	0.0187385	1.796	1.14862	CDS; ERBB2IP; erbb2 interacting protein; Homo sapiens erbb2 interacting protein (ERBB2IP), mRNA.
AK095945		1.056	0.0364829	1.686	NA	CDS; N/A; N/A; Homo sapiens cDNA FLJ38626 fis, clone HEART2009599.
NM_012393	PFAS	1.05533	0.00895072	1.83967	-2.56658	CDS; PFAS; phosphoribosylformylglycinamidine synthase; Homo sapiens phosphoribosylformylglycinamidine synthase (FGAR amidotransferase) (PFAS), mRNA.
Z11518		1.05333	0.0442427	1.608	NA	CDS; N/A; histidyl-tRNA synthetase; H.sapiens mRNA for histidyl-tRNA synthetase.
AK127790		1.05333	0.0260184	1.59433	NA	CDS; N/A; N/A; Homo sapiens cDNA FLJ45891 fis, clone OCBBF3022827, highly similar to Homo sapiens Rab5 GDP/GTP exchange factor (RABEX5).
NM_033117	RBM18	1.05333	0.0343265	2.03933	-0.0506679	CDS; RBM18; RNA binding motif protein 18; Homo sapiens RNA binding motif protein 18 (RBM18), mRNA.
BC002934	FAM3A	1.05267	0.0446141	1.55	1.58091	CDS; FAM3A; FAM3A protein; Homo sapiens family with sequence similarity 3, member A, mRNA (cDNA clone IMAGE:3953313), complete cds.
NM_022918	FLJ22104	1.052	0.0394933	1.79667	1.23715	CDS; FLJ22104; hypothetical protein FLJ22104; Homo sapiens hypothetical protein FLJ22104 (FLJ22104), mRNA.
NM_006247	PPP5C	1.052	0.0212021	1.881	-1.82859	CDS; PPP5C; protein phosphatase 5, catalytic subunit; Homo sapiens protein phosphatase 5, catalytic subunit (PPP5C), mRNA.
NM_017677	MTMR8	1.05133	0.0438912	1.88833	0.0408737	CDS; MTMR8; myotubularin related protein 8; Homo sapiens myotubularin related protein 8 (MTMR8), mRNA.
NM_016114	ASB1	1.05133	0.0240346	1.57767	0.327157	CDS; ASB1; ankyrin repeat and SOCS box-containing protein 1; Homo sapiens ankyrin repeat and SOCS box-containing 1 (ASB1), mRNA.
AB046844		1.05133	0.028247	1.83367	NA	CDS; KIAA1624; KIAA1624 protein; Homo sapiens mRNA for KIAA1624 protein, partial cds.
NM_001349	DARS	1.05133	0.0251028	1.22967	-0.324716	CDS; DARS; aspartyl-tRNA synthetase; Homo sapiens aspartyl-tRNA synthetase (DARS), mRNA.
AK055124		1.05067	0.000497088	1.848	NA	CDS; N/A; N/A; Homo sapiens cDNA FLJ30562 fis, clone BRAWH2004731.
NM_213613	SLC26A1	1.05067	0.0109078	1.40233	0.58523	CDS; SLC26A1; solute carrier family 26, member 1 isoform a; Homo sapiens solute carrier family 26 (sulfate transporter), member 1 (SLC26A1), transcript variant 3, mRNA.
BC007831	PDE6D	1.04933	0.0400505	1.597	-0.380692	CDS; PDE6D; phosphodiesterase 6D, cGMP-specific, rod, delta; Homo sapiens phosphodiesterase 6D, cGMP-specific, rod, delta, mRNA (cDNA clone MGC:14096 IMAGE:3638562), complete cds.
NM_033510	DISP2	1.04733	0.0232383	1.56667	0.351383	CDS; DISP2; dispatched B; Homo sapiens dispatched homolog 2 (Drosophila) (DISP2), mRNA.
AK024077		1.04733	0.0104282	1.99567	NA	CDS; N/A; N/A; Homo sapiens cDNA FLJ14015 fis, clone HEMBA1000327.
NM_018084	KIAA1212	1.04667	0.0388363	0.797333	-0.433537	CDS; KIAA1212; KIAA1212; Homo sapiens KIAA1212 (KIAA1212), mRNA.
NM_015921	C6orf82	1.04667	0.0155002	1.79667	0.780189	CDS; C6orf82; chromosome 6 open reading frame 82; Homo sapiens chromosome 6 open reading frame 82 (C6orf82), mRNA.
D50929		1.04667	0.0283046	2.04167	NA	CDS; KIAA0139; N/A; Homo sapiens mRNA for KIAA0139 gene, partial cds.
NM_017444	CHRAC1	1.04667	0.0253505	1.57233	-0.553789	CDS; CHRAC1; chromatin accessibility complex 1; Homo sapiens chromatin accessibility complex 1 (CHRAC1), mRNA.
NM_000979	RPL18	1.04667	0.0137651	1.33367	0.394036	CDS; RPL18; ribosomal protein L18; Homo sapiens ribosomal protein L18 (RPL18), mRNA.
NM_014319	LEMD3	1.04667	0.044797	1.43967	0.232012	CDS; MAN1; integral inner nuclear membrane protein; Homo sapiens integral inner nuclear membrane protein (MAN1), mRNA.
NM_002354	TACSTD1	1.046	0.00382365	1.204	0.127596	CDS; TACSTD1; tumor-associated calcium signal transducer 1 precursor; Homo sapiens tumor-associated calcium signal transducer 1 (TACSTD1), mRNA.
BC010367		1.04533	0.0393823	1.24233	NA	CDS; FLJ20534; hypothetical protein FLJ20534; Homo sapiens hypothetical protein FLJ20534, mRNA (cDNA clone MGC:13432 IMAGE:4334172), complete cds.
AK127569		1.04533	0.00509843	0.156	NA	CDS; N/A; N/A; Homo sapiens cDNA FLJ45662 fis, clone CTONG2027150.
NM_152341	PAQR4	1.04533	0.0148361	1.31267	-0.713131	CDS; PAQR4; progestin and adipoQ receptor family member IV; Homo sapiens progestin and adipoQ receptor family member IV (PAQR4), mRNA.
NM_152685	SLC23A1	1.04467	0.047048	0.576667	5.26112	CDS; SLC23A1; solute carrier family 23 (nucleobase transporters), member 1 isoform b; Homo sapiens solute carrier family 23 (nucleobase transporters), member 1 (SLC23A1), transcript variant 2, mRNA.
AF265443		1.04467	0.0282441	1.942	NA	CDS; N/A; p21WAF1/CIP1 promoter-interacting protein; Homo sapiens p21WAF1/CIP1 promoter-interacting protein mRNA, partial cds.
NM_014056	HIG1	1.044	0.0267731	1.334	-0.558952	CDS; HIG1; DKFZP564K247 protein; Homo sapiens likely ortholog of mouse hypoxia induced gene 1 (HIG1), mRNA.
BC000566	RABL4	1.04333	0.00997286	1.374	0.864133	CDS; RABL4; RAB, member of RAS oncogene family-like 4; Homo sapiens RAB, member of RAS oncogene family-like 4, mRNA (cDNA clone MGC:1168 IMAGE:3163341), complete cds.
NM_001892	CSNK1A1	1.04333	0.00251054	2.2	0.0100592	CDS; CSNK1A1; casein kinase 1, alpha 1; Homo sapiens casein kinase 1, alpha 1 (CSNK1A1), mRNA.
BC002324	TIMM22	1.04333	0.0493977	1.60467	-0.94561	CDS; TIMM22; translocase of inner mitochondrial membrane 22 (yeast) homolog; Homo sapiens translocase of inner mitochondrial membrane 22 homolog (yeast), mRNA (cDNA clone MGC:2678 IMAGE:2819655), complete cds.
NM_015091	KIAA0423	1.04333	0.0467272	1.59833	0.833516	CDS; KIAA0423; KIAA0423; Homo sapiens KIAA0423 (KIAA0423), mRNA.
NM_139284	LGI4	1.04267	0.00191285	0.323667	1.34741	CDS; LGI4; leucine-rich repeat LGI family, member 4; Homo sapiens leucine-rich repeat LGI family, member 4 (LGI4), mRNA.
NM_005163	AKT1	1.042	0.0248957	1.121	-0.44925	CDS; AKT1; serine/threonine protein kinase; Homo sapiens v-akt murine thymoma viral oncogene homolog 1 (AKT1), mRNA.
NM_001933	DLST	1.042	0.0379649	1.756	-0.348878	CDS; DLST; dihydrolipoamide S-succinyltransferase (E2 component of 2-oxo-glutarate complex); Homo sapiens dihydrolipoamide S-succinyltransferase (E2 component of 2-oxo-glutarate complex) (DLST), mRNA.
BC006171	MGC2731	1.04133	0.0214843	0.941333	-0.0469235	CDS; MGC2731; MGC2731 protein; Homo sapiens hypothetical protein MGC2731, mRNA (cDNA clone MGC:13240 IMAGE:4026297), complete cds.
NM_019110	ZNF307	1.04133	0.0486519	1.47967	0.458417	CDS; ZNF307; zinc finger protein 307; Homo sapiens zinc finger protein 307 (ZNF307), mRNA.
NM_207484		1.04133	0.0172867	0.849	NA	CDS; FLJ40712; FLJ40712 protein; Homo sapiens FLJ40712 protein (FLJ40712), mRNA.
NM_017828	COMMD4	1.03933	0.0190704	1.64633	-0.765072	CDS; COMMD4; COMM domain containing 4; Homo sapiens COMM domain containing 4 (COMMD4), mRNA.
BC046357	MPI	1.03933	0.0300444	1.92467	0.351144	CDS; MPI; mannose-6- phosphate isomerase; Homo sapiens mannose phosphate isomerase, mRNA (cDNA clone MGC:49923 IMAGE:5745956), complete cds.
NM_017904	FLJ20619	1.03933	0.0315758	2.346	0.912237	CDS; FLJ20619; hypothetical protein FLJ20619; Homo sapiens hypothetical protein FLJ20619 (FLJ20619), mRNA.
NM_021229	NTN4	1.03867	0.0419883	1.647	-0.777002	CDS; NTN4; netrin 4; Homo sapiens netrin 4 (NTN4), mRNA.
NM_182627	WDR53	1.03867	0.012454	1.93933	-0.662461	CDS; MGC64882; hypothetical protein MGC64882; Homo sapiens hypothetical protein MGC64882 (MGC64882), mRNA.
NM_005926	MFAP1	1.038	0.0222614	0.934667	-0.328532	CDS; MFAP1; microfibrillar-associated protein 1; Homo sapiens microfibrillar-associated protein 1 (MFAP1), mRNA.
AK095821		1.038	0.0363422	1.20933	NA	CDS; N/A; N/A; Homo sapiens cDNA FLJ38502 fis, clone HCHON2000038.
NM_003389	CORO2A	1.038	0.0470763	0.413667	2.35089	CDS; CORO2A; coronin, actin binding protein, 2A; Homo sapiens coronin, actin binding protein, 2A (CORO2A), transcript variant 1, mRNA.
AF322648		1.03733	0.0177973	2.13833	NA	CDS; FKSG27; FKSG27; Homo sapiens FKSG27 (FKSG27) mRNA, complete cds.
NM_033416	IMP4	1.03733	0.0139757	1.67367	-1.13805	CDS; IMP4; U3 snoRNP protein 4 homolog; Homo sapiens U3 snoRNP protein 4 homolog (IMP4), mRNA.
NM_152994	LOC129285	1.036	0.0450372	1.18267	0.92161	CDS; LOC129285; smooth muscle myosin heavy chain 11 isoform SM1-like; Homo sapiens smooth muscle myosin heavy chain 11 isoform SM1-like (LOC129285), mRNA.
NM_030940	HBLD2	1.036	0.00151919	1.34167	-0.177018	CDS; HBLD2; HESB like domain containing 2; Homo sapiens HESB like domain containing 2 (HBLD2), mRNA.
NM_173598	KSR2	1.03533	0.000996058	0.261333	-0.0871669	CDS; KSR2; kinase suppressor of Ras-2; Homo sapiens kinase suppressor of Ras-2 (KSR2), mRNA.
NM_021943	TEX27	1.03467	0.01211	2.03533	0.87141	CDS; TEX27; testis expressed sequence 27; Homo sapiens testis expressed sequence 27 (TEX27), mRNA.
BC003053	GMPR2	1.034	0.00553182	2.11733	0.933656	CDS; GMPR2; GMPR2 protein; Homo sapiens guanosine monophosphate reductase 2, mRNA (cDNA clone MGC:830 IMAGE:3546620), complete cds.
NM_032924	ZNF3	1.034	0.0152641	1.89733	0.302727	CDS; ZNF3; zinc finger protein 3; Homo sapiens zinc finger protein 3 (A8-51) (ZNF3), mRNA.
NM_004129	GUCY1B2	1.034	0.00117063	0.678667	0.459868	CDS; GUCY1B2; guanylate cyclase 1, soluble, beta 2; Homo sapiens guanylate cyclase 1, soluble, beta 2 (GUCY1B2), mRNA.
AK024422		1.03333	0.0157273	1.702	NA	CDS; FLJ00011; FLJ00011 protein; Homo sapiens mRNA for FLJ00011 protein, partial cds.
NM_005977	RNF6	1.03333	0.0284564	1.832	-0.286781	CDS; RNF6; ring finger protein 6 isoform 1; Homo sapiens ring finger protein (C3H2C3 type) 6 (RNF6), transcript variant 1, mRNA.
NM_173502	PRSS36	1.03333	0.00184427	0.802667	0.0316136	CDS; FLJ90661; hypothetical protein FLJ90661; Homo sapiens hypothetical protein FLJ90661 (FLJ90661), mRNA.
NM_001002814	RAB11FIP1	1.03333	0.00592986	1.32733	-0.246165	CDS; RAB11FIP1; Rab coupling protein isoform 3; Homo sapiens RAB11 family interacting protein 1 (class I) (RAB11FIP1), transcript variant 3, mRNA.
NM_016641	MIR16	1.032	0.040334	0.73	0.370251	CDS; MIR16; membrane interacting protein of RGS16; Homo sapiens membrane interacting protein of RGS16 (MIR16), mRNA.
NM_017984	ZCWPW1	1.032	0.0340019	2.09533	0.0237702	CDS; ZCWPW1; zinc finger, CW-type with PWWP domain 1; Homo sapiens zinc finger, CW-type with PWWP domain 1 (ZCWPW1), mRNA.
AK124627		1.032	0.0139378	-0.0636667	NA	CDS; N/A; N/A; Homo sapiens cDNA FLJ42636 fis, clone BRACE3023912.
NM_030573	THAP7	1.032	0.041909	2.105	-0.149547	CDS; THAP7; THAP domain containing 7; Homo sapiens THAP domain containing 7 (THAP7), mRNA.
NM_006706	TCERG1	1.03133	0.0439282	1.997	-0.877308	CDS; TCERG1; transcription elongation regulator 1; Homo sapiens transcription elongation regulator 1 (TCERG1), mRNA.
BC031649		1.03133	0.0459482	1.75733	NA	CDS; SB145; hypothetical protein SB145; Homo sapiens hypothetical protein SB145, mRNA (cDNA clone MGC:35223 IMAGE:5172124), complete cds.
BC021569	MGC31957	1.03067	0.000366942	0.556667	-0.0582508	CDS; MGC31957; MGC31957 protein; Homo sapiens hypothetical protein MGC31957, mRNA (cDNA clone MGC:31957 IMAGE:3959651), complete cds.
AL161952		1.03	0.043848	1.95833	NA	CDS; DKFZp434M0813; hypothetical protein; Homo sapiens mRNA; cDNA DKFZp434M0813 (from clone DKFZp434M0813); partial cds.
NM_016199	LSM7	1.03	0.0415752	1.84233	-0.668329	CDS; LSM7; U6 snRNA-associated Sm-like protein LSm7; Homo sapiens LSM7 homolog, U6 small nuclear RNA associated (S. cerevisiae) (LSM7), mRNA.
D50810		1.02933	0.000305726	1.52733	NA	CDS; N/A; placental leucine aminopeptidase; Homo sapiens mRNA for placental leucine aminopeptidase, complete cds.
NM_033070	CECR5	1.02933	0.0224716	1.62967	-0.592448	CDS; CECR5; cat eye syndrome chromosome region, candidate 5 isoform 2 precursor; Homo sapiens cat eye syndrome chromosome region, candidate 5 (CECR5), transcript variant 2, mRNA.
NM_002078	GOLGA4	1.02867	0.0171136	1.83767	0.619083	CDS; GOLGA4; golgi autoantigen, golgin subfamily a, 4; Homo sapiens golgi autoantigen, golgin subfamily a, 4 (GOLGA4), mRNA.
BC002604	RPS26	1.02867	0.0422242	1.303	0.245111	CDS; RPS26; ribosomal protein S26; Homo sapiens ribosomal protein S26, mRNA (cDNA clone MGC:1963 IMAGE:3143099), complete cds.
NM_005885	MARCH-VI	1.028	0.0406073	2.13867	0.933428	CDS; MARCH-VI; membrane-associated RING-CH protein VI; Homo sapiens membrane-associated RING-CH protein VI (MARCH-VI), mRNA.
NM_152729	NT5C2L1	1.028	0.0204762	1.46233	0.367948	CDS; NT5C2L1; 5'-nucleotidase, cytosolic II-like 1 protein; Homo sapiens 5'-nucleotidase, cytosolic II-like 1 (NT5C2L1), mRNA.
NM_030674	SLC38A1	1.02733	0.0435378	1.85033	-1.60303	CDS; SLC38A1; amino acid transporter system A1; Homo sapiens solute carrier family 38, member 1 (SLC38A1), mRNA.
NM_015958	DPH5	1.02733	0.0366346	2.09267	0.0364849	CDS; CGI-30; CGI-30 protein; Homo sapiens CGI-30 protein (CGI-30), mRNA.
NM_003075	SMARCC2	1.02667	0.00402492	1.975	0.136469	CDS; SMARCC2; SWI/SNF-related matrix-associated actin-dependent regulator of chromatin c2 isoform a; Homo sapiens SWI/SNF related, matrix associated, actin dependent regulator of chromatin, subfamily c, member 2 (SMARCC2), transcript variant 1, mRNA.
NM_032328	EFCAB2	1.02667	0.0271856	1.67367	-1.53737	CDS; MGC12458; hypothetical protein MGC12458; Homo sapiens hypothetical protein MGC12458 (MGC12458), mRNA.
NM_018342	FLJ11155	1.02667	0.049244	0.687667	1.19435	CDS; FLJ11155; hypothetical protein FLJ11155; Homo sapiens hypothetical protein FLJ11155 (FLJ11155), mRNA.
BC026032	PRRG2	1.026	0.0350648	2.152	1.29097	CDS; PRRG2; PRRG2 protein; Homo sapiens proline rich Gla (G-carboxyglutamic acid) 2, mRNA (cDNA clone MGC:39251 IMAGE:3960215), complete cds.
D42039		1.02533	0.0336932	1.26933	NA	CDS; KIAA0081; N/A; Homo sapiens KIAA0081 mRNA, partial cds.
NM_147171	AKAP9	1.02533	0.0487131	1.98967	1.90243	CDS; AKAP9; A-kinase anchor protein 9 isoform 1; Homo sapiens A kinase (PRKA) anchor protein (yotiao) 9 (AKAP9), transcript variant 1, mRNA.
NM_004690	LATS1	1.024	0.0433147	1.717	-0.0985796	CDS; LATS1; LATS homolog 1; Homo sapiens LATS, large tumor suppressor, homolog 1 (Drosophila) (LATS1), mRNA.
NM_005719	ARPC3	1.02333	0.00720694	1.53467	0.252888	CDS; ARPC3; actin related protein 2/3 complex subunit 3; Homo sapiens actin related protein 2/3 complex, subunit 3, 21kDa (ARPC3), mRNA.
NM_022152	PP1201	1.02333	0.0011738	0.862333	1.27859	CDS; PP1201; PP1201 protein; Homo sapiens PP1201 protein (PP1201), mRNA.
NM_006292	TSG101	1.02267	0.0388438	2.24867	0.43401	CDS; TSG101; tumor susceptibility gene 101; Homo sapiens tumor susceptibility gene 101 (TSG101), mRNA.
NM_021018	HIST1H3F	1.02267	0.0316539	1.848	-0.109586	CDS; HIST1H3F; H3 histone family, member I; Homo sapiens histone 1, H3f (HIST1H3F), mRNA.
NM_017761	PNRC2	1.02267	0.0140699	1.64633	0.275209	CDS; PNRC2; proline-rich nuclear receptor coactivator 2; Homo sapiens proline-rich nuclear receptor coactivator 2 (PNRC2), mRNA.
AK129982		1.022	0.0101926	1.58767	NA	CDS; N/A; N/A; Homo sapiens cDNA FLJ26472 fis, clone KDN04506.
AB094095		1.022	0.0237547	0.814333	NA	CDS; DLNB26; N/A; Homo sapiens DLNB26 mRNA, complete cds.
NM_017909	C6orf96	1.022	0.0128034	1.529	1.17823	CDS; C6orf96; hypothetical protein FLJ20627; Homo sapiens chromosome 6 open reading frame 96 (C6orf96), mRNA.
NM_003092	SNRPB2	1.022	0.0479198	1.25033	-0.875231	CDS; SNRPB2; small nuclear ribonucleoprotein polypeptide B''; Homo sapiens small nuclear ribonucleoprotein polypeptide B'' (SNRPB2), transcript variant 1, mRNA.
BC033756	TLR2	1.022	0.0346995	0.937667	2.02463	CDS; TLR2; TLR2 protein; Homo sapiens toll-like receptor 2, mRNA (cDNA clone MGC:45301 IMAGE:5213439), complete cds.
NM_173567	ABHD7	1.02133	0.023946	1.50833	0.522473	CDS; ABHD7; abhydrolase domain containing 7; Homo sapiens abhydrolase domain containing 7 (ABHD7), mRNA.
NM_133460	ZNF418	1.02133	0.0404759	-0.115667	-0.0454609	CDS; ZNF418; zinc finger protein 418; Homo sapiens zinc finger protein 418 (ZNF418), mRNA.
BC007434	RPS9	1.02133	0.0175067	2.23167	0.632992	CDS; RPS9; ribosomal protein S9; Homo sapiens ribosomal protein S9, mRNA (cDNA clone MGC:4138 IMAGE:2964451), complete cds.
NM_018704	DKFZp547A023	1.02067	0.0068845	1.919	0.599331	CDS; DKFZp547A023; hypothetical protein DKFZp547A023; Homo sapiens hypothetical protein DKFZp547A023 (DKFZp547A023), mRNA.
BC067734		1.02067	0.000719234	1.408	NA	CDS; FLJ33655; hypothetical protein FLJ33655; Homo sapiens hypothetical protein FLJ33655, mRNA (cDNA clone MGC:86967 IMAGE:4375803), complete cds.
BX537685		1.02	0.045933	0.608667	NA	CDS; DKFZp686O24166; hypothetical protein; Homo sapiens mRNA; cDNA DKFZp686O24166 (from clone DKFZp686O24166).
NM_004763	ITGB1BP1	1.02	0.0464949	1.86567	-0.827274	CDS; ITGB1BP1; integrin cytoplasmic domain-associated protein 1 isoform 1; Homo sapiens integrin beta 1 binding protein 1 (ITGB1BP1), transcript variant 1, mRNA.
NM_004672	MAP3K6	1.02	0.00712344	1.91333	0.272736	CDS; MAP3K6; mitogen-activated protein kinase kinase kinase 6; Homo sapiens mitogen-activated protein kinase kinase kinase 6 (MAP3K6), mRNA.
NM_020686	ABAT	1.02	0.0247811	1.24333	2.31129	CDS; ABAT; 4-aminobutyrate aminotransferase precursor; Homo sapiens 4-aminobutyrate aminotransferase (ABAT), nuclear gene encoding mitochondrial protein, transcript variant 1, mRNA.
NM_014564	DDB2	1.02	0.0103326	0.414667	0.0661877	CDS; LHX3; LIM homeobox protein 3 isoform b; Homo sapiens LIM homeobox 3 (LHX3), transcript variant 2, mRNA.
AK055736		1.01933	0.0309571	2.181	NA	CDS; N/A; N/A; Homo sapiens cDNA FLJ31174 fis, clone KIDNE2000085.
NM_203429	DSCR8	1.01933	0.00629176	0.589	-0.0471815	CDS; DSCR8; Down syndrome critical region gene 8 isoform c; Homo sapiens Down syndrome critical region gene 8 (DSCR8), transcript variant 3, mRNA.
NM_203423	LOC389199	1.01867	0.0295536	1.09167	-0.0481578	CDS; LOC389199; hypothetical gene supported by BC031673; Homo sapiens hypothetical gene supported by BC031673 (LOC389199), mRNA.
NM_004650	PNPLA4	1.018	0.0301476	1.051	0.569093	CDS; PNPLA4; GS2 gene; Homo sapiens patatin-like phospholipase domain containing 4 (PNPLA4), mRNA.
NM_003369	UVRAG	1.018	0.00299193	1.616	0.205678	CDS; UVRAG; UV radiation resistance associated gene; Homo sapiens UV radiation resistance associated gene (UVRAG), mRNA.
NM_032689	ZNF607	1.01667	0.0225323	1.13633	0.0167941	CDS; ZNF607; zinc finger protein 607; Homo sapiens zinc finger protein 607 (ZNF607), mRNA.
BC028361	INPP4A	1.016	0.0206256	2.045	-0.897983	CDS; INPP4A; INPP4A protein; Homo sapiens inositol polyphosphate-4-phosphatase, type I, 107kDa, mRNA (cDNA clone MGC:26388 IMAGE:4830663), complete cds.
BC042684		1.01533	0.0130518	1.51767	NA	CDS; FLJ31951; FLJ31951 protein; Homo sapiens hypothetical protein FLJ31951, mRNA (cDNA clone MGC:42676 IMAGE:4826810), complete cds.
L02922		1.01533	0.0205366	1.30567	NA	CDS; N/A; tropomyosin; Human tropomyosin isoform hTM5a mRNA, exon 1.
NM_024513	FYCO1	1.01467	0.0407267	1.374	0.140884	CDS; FYCO1; FYVE and coiled-coil domain containing 1; Homo sapiens FYVE and coiled-coil domain containing 1 (FYCO1), mRNA.
AK094052		1.014	0.0385717	1.536	NA	CDS; N/A; N/A; Homo sapiens cDNA FLJ36733 fis, clone UTERU2012856, weakly similar to 26.4 KDA PROTEIN IN RUVC-ASPS INTERGENIC REGION.
NM_002293	LAMC1	1.01333	0.0473847	1.87333	-1.01369	CDS; LAMC1; laminin, gamma 1 precursor; Homo sapiens laminin, gamma 1 (formerly LAMB2) (LAMC1), mRNA.
NM_152562	CDCA2	1.01333	0.046736	1.29667	-1.94024	CDS; CDCA2; cell division cycle associated 2; Homo sapiens cell division cycle associated 2 (CDCA2), mRNA.
NM_024710	ISOC2	1.01267	0.0268243	1.89233	-0.0580312	CDS; FLJ23469; hypothetical protein FLJ23469; Homo sapiens hypothetical protein FLJ23469 (FLJ23469), mRNA.
NM_205856		1.012	0.0127854	0.477	NA	CDS; LOC389852; PNPK6288; Homo sapiens PNPK6288 (LOC389852), mRNA.
BC040934		1.012	0.0100964	1.96367	NA	CDS; MetRS; MetRS protein; Homo sapiens mitochondrial methionyl-tRNA synthetase, mRNA (cDNA clone IMAGE:4999520), complete cds.
NM_014462	LSM1	1.012	0.0104597	1.79733	-0.486739	CDS; LSM1; Lsm1 protein; Homo sapiens LSM1 homolog, U6 small nuclear RNA associated (S. cerevisiae) (LSM1), mRNA.
NM_022106	C20orf177	1.012	0.00420551	1.596	-0.105511	CDS; C20orf177; chromosome 20 open reading frame 177; Homo sapiens chromosome 20 open reading frame 177 (C20orf177), mRNA.
L14813		1.01133	0.00971974	0.794	NA	CDS; CELL; carboxyl ester lipase-like protein; Human carboxyl ester lipase like protein (CELL) mRNA, complete cds.
AY533564		1.01067	0.0489461	1.74267	NA	CDS; ANCO2; ankyrin repeat-containing cofactor-2; Homo sapiens ankyrin repeat-containing cofactor-2 (ANCO2) mRNA, complete cds.
BC011584		1.01067	0.00812083	2.13733	NA	CDS; MGC20398; MGC20398 protein; Homo sapiens hypothetical protein MGC20398, mRNA (cDNA clone MGC:20398 IMAGE:4578213), complete cds.
NM_012124	CHORDC1	1.01067	0.0182005	1.97067	-1.73038	CDS; CHORDC1; cysteine and histidine-rich domain (CHORD)-containing, zinc binding protein 1; Homo sapiens cysteine and histidine-rich domain (CHORD)-containing, zinc binding protein 1 (CHORDC1), mRNA.
D50923		1.01067	0.0113802	2.094	NA	CDS; KIAA0133; N/A; Homo sapiens mRNA for KIAA0133 gene, partial cds.
BC014385	ITGB3BP	1.01	0.0297207	1.33867	-2.55447	CDS; ITGB3BP; ITGB3BP protein; Homo sapiens integrin beta 3 binding protein (beta3-endonexin), mRNA (cDNA clone MGC:24383 IMAGE:4064625), complete cds.
AK027267		1.01	0.0336937	0.953333	NA	CDS; N/A; N/A; Homo sapiens cDNA FLJ14361 fis, clone HEMBA1000491, weakly similar to RAS-LIKE PROTEIN 2.
NM_032207	FLJ21742	1.01	0.0278443	1.72	-0.222163	CDS; FLJ21742; hypothetical protein FLJ21742; Homo sapiens hypothetical protein FLJ21742 (FLJ21742), mRNA.
BC022316	PSG2	1.00933	0.00198101	-0.157	-0.101002	CDS; PSG2; pregnancy specific beta-1-glycoprotein 2; Homo sapiens pregnancy specific beta-1-glycoprotein 2, mRNA (cDNA clone MGC:22616 IMAGE:4731250), complete cds.
NM_018356	FLJ11193	1.00933	0.00673037	1.85433	0.04191	CDS; FLJ11193; hypothetical protein FLJ11193; Homo sapiens hypothetical protein FLJ11193 (FLJ11193), mRNA.
NM_012202	GNG3	1.00867	0.010594	0.971	0.148796	CDS; GNG3; guanine nucleotide binding protein (G protein), gamma 3; Homo sapiens guanine nucleotide binding protein (G protein), gamma 3 (GNG3), mRNA.
NM_001745	CAMLG	1.00867	0.00400757	1.63333	1.63312	CDS; CAMLG; calcium modulating ligand; Homo sapiens calcium modulating ligand (CAMLG), mRNA.
NM_016071	MRPS33	1.00867	0.0415861	1.611	0.163207	CDS; MRPS33; mitochondrial ribosomal protein S33; Homo sapiens mitochondrial ribosomal protein S33 (MRPS33), nuclear gene encoding mitochondrial protein, transcript variant 1, mRNA.
AF316855		1.008	0.048521	-0.460667	NA	CDS; N/A; colon cancer-associated antigen AgSK1-2HT-ECS; Homo sapiens colon cancer-associated antigen AgSK1-2HT-ECS mRNA, complete cds.
BC049169	SLC9A6	1.008	0.0438798	1.68233	0.306033	CDS; SLC9A6; SLC9A6 protein; Homo sapiens solute carrier family 9 (sodium/hydrogen exchanger), isoform 6, mRNA (cDNA clone MGC:57187 IMAGE:5312949), complete cds.
AB007897		1.008	0.0304002	1.78833	NA	CDS; KIAA0437; N/A; Homo sapiens KIAA0437 mRNA, partial cds.
BC068607		1.008	0.0300998	0.523333	NA	CDS; FLJ35834; FLJ35834 protein; Homo sapiens hypothetical protein FLJ35834, mRNA (cDNA clone IMAGE:5295572), complete cds.
NM_014203	AP2A1	1.00667	0.0119212	0.889	0.34698	CDS; AP2A1; adaptor-related protein complex 2, alpha 1 subunit isoform 1; Homo sapiens adaptor-related protein complex 2, alpha 1 subunit (AP2A1), transcript variant 1, mRNA.
BX161416		1.00667	0.0132054	0.669333	NA	CDS; N/A; N/A; human full-length cDNA clone CS0DD004YG07 of Neuroblastoma of Homo sapiens (human).
L37368		1.006	0.0156516	1.88633	NA	CDS; N/A; N/A; Human (clone E5.1) RNA-binding protein mRNA, complete cds.
AK125987		1.006	0.00297963	0.0426667	NA	CDS; N/A; N/A; Homo sapiens cDNA FLJ43999 fis, clone TESTI4021491.
NM_030666	SERPINB1	1.006	0.0248412	1.21	1.73938	CDS; SERPINB1; serine (or cysteine) proteinase inhibitor, clade B (ovalbumin), member 1; Homo sapiens serine (or cysteine) proteinase inhibitor, clade B (ovalbumin), member 1 (SERPINB1), mRNA.
NM_003629	PIK3R3	1.00533	0.02333	1.99867	1.59556	CDS; PIK3R3; phosphoinositide-3-kinase, regulatory subunit 3 (p55, gamma); Homo sapiens phosphoinositide-3-kinase, regulatory subunit 3 (p55, gamma) (PIK3R3), mRNA.
NM_024567	FLJ21616	1.00533	0.000219067	1.85467	1.27463	CDS; FLJ21616; hypothetical protein FLJ21616; Homo sapiens hypothetical protein FLJ21616 (FLJ21616), mRNA.
NM_005647	TBL1X	1.00533	0.0289919	1.86867	-0.374962	CDS; TBL1X; transducin beta-like 1X; Homo sapiens transducin (beta)-like 1X-linked (TBL1X), mRNA.
NM_001282	AP2B1	1.00467	0.00355047	1.527	-1.0121	CDS; AP2B1; adaptor-related protein complex 2, beta 1 subunit; Homo sapiens adaptor-related protein complex 2, beta 1 subunit (AP2B1), mRNA.
NM_012432	SETDB1	1.00467	0.0480145	1.42867	0.585005	CDS; SETDB1; SET domain, bifurcated 1; Homo sapiens SET domain, bifurcated 1 (SETDB1), mRNA.
AL133660		1.00467	0.0235018	0.62	NA	CDS; DKFZp434M0927; hypothetical protein; Homo sapiens mRNA; cDNA DKFZp434M0927 (from clone DKFZp434M0927); partial cds.
U29607		1.00467	0.00485836	1.53267	NA	CDS; N/A; methionine aminopeptidase; Human methionine aminopeptidase mRNA, complete cds.
NM_170783	ZNRD1	1.00467	0.0474088	1.774	-0.37942	CDS; ZNRD1; zinc ribbon domain containing, 1; Homo sapiens zinc ribbon domain containing, 1 (ZNRD1), transcript variant a, mRNA.
NM_001487	BLOC1S1	1.00333	0.0488962	1.15467	0.80974	CDS; BLOC1S1; GCN5 general control of amino-acid synthesis 5-like 1; Homo sapiens biogenesis of lysosome-related organelles complex-1, subunit 1 (BLOC1S1), mRNA.
NM_005506	SCARB2	1.00333	0.0465109	1.76833	1.2813	CDS; SCARB2; scavenger receptor class B, member 2; Homo sapiens scavenger receptor class B, member 2 (SCARB2), mRNA.
NM_017437	CPSF2	1.00333	0.0462785	2.264	0.237008	CDS; CPSF2; cleavage and polyadenylation specific factor 2; Homo sapiens cleavage and polyadenylation specific factor 2, 100kDa (CPSF2), mRNA.
NM_006333	C1D	1.00267	0.00817076	1.427	-0.376791	CDS; C1D; nuclear DNA-binding protein; Homo sapiens nuclear DNA-binding protein (C1D), transcript variant 1, mRNA.
AF119906		1.00267	0.00231951	2.244	NA	CDS; N/A; PRO2859; Homo sapiens PRO2859 mRNA, complete cds.
NM_014248	RBX1	1.00133	0.0248938	1.85533	-1.25979	CDS; RBX1; ring-box 1; Homo sapiens ring-box 1 (RBX1), mRNA.
NM_017758	FLJ20308	1.00133	0.00132868	1.65467	0.667672	CDS; FLJ20308; hypothetical protein FLJ20308; Homo sapiens hypothetical protein FLJ20308 (FLJ20308), mRNA.
AB037716		1.00133	0.0344046	0.226667	NA	CDS; KIAA1295; KIAA1295 protein; Homo sapiens mRNA for KIAA1295 protein, partial cds.
NM_021627	SENP2	1.00067	0.0173312	1.239	0.507026	CDS; SENP2; SUMO1/sentrin/SMT3 specific protease 2; Homo sapiens SUMO1/sentrin/SMT3 specific protease 2 (SENP2), mRNA.
NM_007241	EAP30	1.00067	0.00859435	2.15733	-0.576585	CDS; EAP30; EAP30 subunit of ELL complex; Homo sapiens EAP30 subunit of ELL complex (EAP30), mRNA.
