# Supplementary material for: Mapping of HNF4α target genes in intestinal epithelial cells
Source: BMC Gastroenterol. 2009 Sep 17;9:68. doi: 10.1186/1471-230X-9-68 (PMC2761415; doi:10.1186/1471-230X-9-68)
Supplement: Additional file 3 — Over-represented GO-terms. Full list of over-represented GO-terms. [file 1471-230X-9-68-S3.XLS]

## Sheet: Ark1
GO term	GoSurfer's GO code	GO path	Total	Expected	P-value
7154	1,1,1	cell communication
160	1,1,1,3,6	two-component signal transduction system (phosphorelay)	6	2.73445	0.0686868
9719	1,10,6	response to endogenous stimulus	52	35.1351	0.00989473
6974	1,10,6,7	response to DNA damage stimulus	48	33.4841	0.0219371
6281	1,10,8,16,2	DNA repair	43	29.2534	0.0186284
50875	1,6,0	cellular physiological process
16043	1,6,0,13	cell organization and biogenesis
7001	1,6,0,13,6,3,3	chromosome organization and biogenesis (sensu Eukaryota)	52	39.7785	0.0631528
6325	1,6,0,13,6,3,3,0	establishment and/or maintenance of chromatin architecture	46	33.1229	0.0339627
7049	1,6,0,7	cell cycle
7126	1,6,0,7,5,1,2	meiosis	12	6.44917	0.0458818
51179	1,6,7	localization
6810	1,6,7,2,2	transport
6869	1,6,7,2,2,22	lipid transport	16	8.71927	0.0256581
15849	1,6,7,2,2,29	organic acid transport	18	9.59636	0.0145381
46942	1,6,7,2,2,29,1	carboxylic acid transport	18	9.59636	0.0145381
6865	1,6,7,2,2,29,1,0	amino acid transport	15	7.27466	0.0136801
48193	1,6,7,2,2,39,1	Golgi vesicle transport	24	15.478	0.0516922
48278	1,6,7,2,2,39,9	vesicle docking	7	3.40516	0.092189
15837	1,6,7,2,2,6	amine transport	16	7.99697	0.0122095
6865	1,6,7,2,2,6,1	amino acid transport	15	7.27466	0.0136801
8104	1,6,7,6	protein localization
15031	1,6,7,6,2,1	protein transport
6886	1,6,7,6,2,1,0	intracellular protein transport
6605	1,6,7,6,2,1,0,3	protein targeting
6626	1,6,7,6,2,1,0,3,7	protein targeting to mitochondrion	8	2.47648	0.00579328
8152	1,6,9	metabolism
6066	1,6,9,0,1	alcohol metabolism	47	32.4006	0.0198573
51186	1,6,9,0,15	cofactor metabolism
9109	1,6,9,0,15,1,0	coenzyme catabolic process	7	3.14719	0.0488482
6732	1,6,9,0,15,4	coenzyme metabolism	27	18.6252	0.0759929
9109	1,6,9,0,15,4,2	coenzyme catabolic process	7	3.14719	0.0488482
6084	1,6,9,0,15,4,5	acetyl-CoA metabolism	11	3.40516	0.00131899
6099	1,6,9,0,15,4,5,3,1	tricarboxylic acid cycle	7	2.83763	0.0318025
6091	1,6,9,0,18	generation of precursor metabolites and energy	92	68.1548	0.00661407
6118	1,6,9,0,18,0	electron transport	59	40.8619	0.00858483
45333	1,6,9,0,18,1,0	cellular respiration	9	3.8695	0.0220033
9060	1,6,9,0,18,1,0,0	aerobic respiration	8	3.55994	0.0557744
6099	1,6,9,0,18,1,0,0,0	tricarboxylic acid cycle	7	2.83763	0.0318025
6119	1,6,9,0,18,3	oxidative phosphorylation	14	7.99697	0.0491332
6082	1,6,9,0,29	organic acid metabolism	80	54.3794	0.00148557
19752	1,6,9,0,29,7	carboxylic acid metabolism	80	54.2762	0.00146638
6631	1,6,9,0,29,7,28	fatty acid metabolism	27	17.7481	0.0403341
43038	1,6,9,0,29,7,8,2	amino acid activation	11	5.4173	0.0305354
43039	1,6,9,0,29,7,8,2,1	tRNA aminoacylation	11	5.4173	0.0305354
6793	1,6,9,0,34	phosphorus metabolism
16310	1,6,9,0,34,0,1	phosphorylation
6119	1,6,9,0,34,0,1,3	oxidative phosphorylation	14	7.99697	0.0491332
42773	1,6,9,0,34,0,1,3,1	ATP synthesis coupled electron transport	9	2.63126	0.00250797
42775	1,6,9,0,34,0,1,3,1,1	organelle ATP synthesis coupled electron transport	9	2.57967	0.00222738
6120	1,6,9,0,34,0,1,3,1,1,1	mitochondrial electron transport\, NADH to ubiquinone	7	2.27011	0.011881
9308	1,6,9,0,7	amine metabolism	55	42.8225	0.0731923
6519	1,6,9,0,8	amino acid and derivative metabolism	47	34.8771	0.0571808
6725	1,6,9,0,9	aromatic compound metabolism
19439	1,6,9,0,9,9	aromatic compound catabolism	6	1.5478	0.00762624
9059	1,6,9,1,0,22	macromolecule biosynthesis	124	82.8589	3.54028e-05
9056	1,6,9,3	catabolism	89	70.1153	0.0327545
19439	1,6,9,3,0,6	aromatic compound catabolism	6	1.5478	0.00762624
43170	1,6,9,4	macromolecule metabolism
9059	1,6,9,4,0	macromolecule biosynthesis	124	82.8589	3.54028e-05
6412	1,6,9,4,0,2	protein biosynthesis	117	74.7587	1.01956e-05
6259	1,6,9,4,3,1	DNA metabolism	112	79.9697	0.000942045
51052	1,6,9,4,3,1,13	regulation of DNA metabolism	10	4.90137	0.038847
6323	1,6,9,4,3,1,6	DNA packaging	46	34.0516	0.0544457
6325	1,6,9,4,3,1,6,0	establishment and/or maintenance of chromatin architecture	46	33.1229	0.0339627
6333	1,6,9,4,3,1,6,0,1	chromatin assembly or disassembly	29	17.7997	0.0159022
6334	1,6,9,4,3,1,6,0,1,0,1	nucleosome assembly	18	10.0091	0.0241529
6310	1,6,9,4,3,1,7	DNA recombination	18	10.2671	0.0270889
6281	1,6,9,4,3,1,8	DNA repair	43	29.2534	0.0186284
6260	1,6,9,4,3,1,9	DNA replication	30	21.5144	0.0794962
16070	1,6,9,4,3,2	RNA metabolism	87	64.9044	0.011259
6399	1,6,9,4,3,2,10	tRNA metabolism	19	9.80273	0.00946659
43039	1,6,9,4,3,2,10,0	tRNA aminoacylation	11	5.4173	0.0305354
6418	1,6,9,4,3,2,10,0,1	tRNA aminoacylation for protein translation	11	5.4173	0.0305354
9451	1,6,9,4,3,2,4	RNA modification	6	2.57967	0.0558817
6396	1,6,9,4,3,2,5	RNA processing	69	53.6055	0.0507176
398	1,6,9,4,3,2,5,1,6	nuclear mRNA splicing\, via spliceosome	30	19.6055	0.0292311
8033	1,6,9,4,3,2,5,10	tRNA processing
8380	1,6,9,4,3,2,5,7	RNA splicing	35	24.6616	0.0512474
375	1,6,9,4,3,2,5,7,3	RNA splicing\, via transesterification reactions	30	19.6055	0.0292311
377	1,6,9,4,3,2,5,7,3,0	RNA splicing\, via transesterification reactions with bulged adenosine as nucleophile	30	19.6055	0.0292311
398	1,6,9,4,3,2,5,7,3,0,0	nuclear mRNA splicing\, via spliceosome	30	19.6055	0.0292311
398	1,6,9,4,3,2,5,7,3,0,0	nuclear mRNA splicing\, via spliceosome	30	19.6055	0.0292311
9451	1,6,9,4,3,4,3	RNA modification	6	2.57967	0.0558817
6807	1,6,9,5	nitrogen compound metabolism	60	45.3505	0.0407558
9308	1,6,9,5,1	amine metabolism	55	42.8225	0.0731923
6519	1,6,9,8,0	amino acid and derivative metabolism	47	34.8771	0.0571808
16070	1,6,9,8,1,12	RNA metabolism	87	64.9044	0.011259
6383	1,6,9,8,1,13,1,11	transcription from RNA polymerase III promoter	9	3.40516	0.011076
6259	1,6,9,8,1,3	DNA metabolism	112	79.9697	0.000942045
5975	1,6,9,8,2	carbohydrate metabolism
16051	1,6,9,8,2,4,4	carbohydrate biosynthesis
6092	1,6,9,8,2,4,8	main pathways of carbohydrate metabolism
6099	1,6,9,8,2,4,8,4	tricarboxylic acid cycle	7	2.83763	0.0318025
19538	1,6,9,8,3	protein metabolism
6412	1,6,9,8,3,1,0	protein biosynthesis	117	74.7587	1.01956e-05
6418	1,6,9,8,3,1,0,26,0	tRNA aminoacylation for protein translation	11	5.4173	0.0305354
6414	1,6,9,8,3,1,0,26,2	translational elongation	7	2.88923	0.0343165
6457	1,6,9,8,3,1,12	protein folding	44	31.0076	0.0283432
6334	1,6,9,8,3,5,2	nucleosome assembly	18	10.0091	0.0241529
6629	1,6,9,8,4	lipid metabolism	92	70.2185	0.0148057
6631	1,6,9,8,4,0,1	fatty acid metabolism	27	17.7481	0.0403341
50790	1,8,10	regulation of enzyme activity
43086	1,8,10,0	negative regulation of enzyme activity	14	7.32625	0.0254336
6469	1,8,10,9,0,2	negative regulation of protein kinase activity	10	4.95296	0.0405377
45859	1,8,10,9,2,1	regulation of protein kinase activity	25	17.4385	0.0876051
79	1,8,10,9,2,1,0	regulation of cyclin dependent protein kinase activity	12	5.00455	0.0114849
6469	1,8,10,9,2,1,1	negative regulation of protein kinase activity	10	4.95296	0.0405377
45926	1,8,3,7	negative regulation of growth	8	4.23065	0.0854766
50791	1,8,5	regulation of physiological process
79	1,8,5,2,6,2,10	regulation of cyclin dependent protein kinase activity	12	5.00455	0.0114849
51052	1,8,5,7,2,13,2	regulation of DNA metabolism	10	4.90137	0.038847
43086	1,8,6,10	negative regulation of enzyme activity	14	7.32625	0.0254336
45926	1,8,6,4	negative regulation of growth	8	4.23065	0.0854766
